# Supplementary material for: Systems analysis of quantitative shRNA-library screens identifies regulators of cell adhesion
Source: BMC Syst Biol. 2008 Jun 13;2:49. doi: 10.1186/1752-0509-2-49 (PMC2441606; doi:10.1186/1752-0509-2-49)
Supplement: Additional file 1 — Supplementary Table I. Raw data of the 3 replicated shRNA screening experiment. [file 1752-0509-2-49-S1.xls]

Supplementary Table I. Raw data of the 3 replicated shRNA screening experiment
rep1.After Selection	rep1.Before Selection	rep2.After selection	rep2.Before selection	rep3.After selection	rep3.Before selection	GeneBank#
100	124	31	93	89	120	AA004757
708	1616	99	773	2241	2419	AA004757
331	144	90	113	321	190	AA004757
28	276	32	261	301	923	AA004757
41	42	126	319	34	40	AA004757
32	26	72	137	30	29	AA012917
32	31	69	122	29	32	AA012917
42	32	62	137	39	34	AA012917
28	53	31	38	42	38	AA012917
29	31	79	47	70	79	AA012917
36	34	30	35	40	38	AA022949
642	819	30	377	420	496	AA022949
28	31	31	66	35	33	AA022949
89	117	422	219	238	263	AA022949
35	57	29	26	229	252	AA022949
58	57	30	31	116	97	AA045183
39	37	32	29	45	46	AA045183
45	32	31	29	29	29	AA045183
37	27	33	27	28	30	AA045183
30	32	30	30	37	32	AA045183
42	128	31	200	139	174	AA054734
36	29	32	27	29	32	AA054734
33	29	30	96	30	30	AA054734
33	30	30	29	32	34	AA054734
48	39	34	33	29	31	AA054734
32	30	37	32	38	30	AA058828
54	57	37	65	40	33	AA058828
44	33	43	29	44	40	AA058828
27	80	210	410	71	82	AA058828
31	29	35	580	32	29	AA058828
103	62	31	150	339	170	AA058836
37	748	354	614	378	733	AA058836
29	304	34	29	170	1054	AA058836
33	28	32	31	33	29	AA058836
38	31	32	30	37	41	AA058836
32	185	29	158	501	1221	AA071195
37	191	62	87	225	493	AA071195
35	31	30	289	28	32	AA071195
33	197	28	63	378	341	AA071195
28	1045	30	298	4940	5621	AA071195
28	413	978	1241	312	225	AA081084
391	308	268	275	298	221	AA081084
64	41	64	149	87	46	AA081084
145	1058	31	514	3117	4252	AA081084
60	69	131	317	77	124	AA081084
40	32	40	35	29	28	AA085764
45	30	33	30	35	30	AA085764
31	28	48	63	29	33	AA085764
33	27	35	468	29	27	AA085764
44	378	30	395	793	2512	AA085764
1005	834	169	414	1094	963	AA102574
25	26	29	27	29	28	AA102574
349	377	159	393	507	495	AA102574
4348	423	319	999	2762	2669	AA102574
33	113	47	248	227	214	AA102574
36	32	30	28	32	37	AA126505
45	567	32	176	710	3752	AA126505
39	46	31	33	36	57	AA126505
29	29	31	82	34	28	AA126505
31	634	30	222	1352	1750	AA126505
312	494	128	367	307	320	AA129753
72	498	313	418	559	460	AA129753
1836	1008	110	496	538	651	AA129753
33	112	38	110	76	157	AA129753
504	533	170	379	397	429	AA129753
32	30	32	31	32	30	AA129776
43	80	36	141	74	67	AA129776
37	35	31	33	44	69	AA129776
28	452	32	279	532	648	AA129776
320	444	132	287	402	494	AA129776
37	32	32	62	29	31	AA131335
32	31	30	30	29	28	AA131335
30	29	28	187	27	32	AA131335
31	28	37	29	30	31	AA131335
33	25	29	82	30	27	AA131335
42	35	39	663	37	36	AA131826
36	317	456	1270	335	866	AA131826
598	192	105	114	3458	1131	AA131826
647	512	31	87	339	441	AA131826
35	81	31	31	320	863	AA131826
56	60	32	91	48	46	AA149594
30	32	38	67	47	44	AA149594
31	26	31	29	26	29	AA149594
28	185	924	1016	107	207	AA149594
29	28	28	27	28	28	AA149594
93	336	611	141	781	745	AA164751
34	37	32	135	28	37	AA164751
32	565	1257	1779	27	1221	AA164751
2182	1435	1262	1272	1003	936	AA164751
577	3302	1836	1787	3272	3388	AA164751
35	209	36	705	429	1523	AA166895
29	25	34	31	34	30	AA166895
33	64	29	48	49	63	AA166895
44	38	62	78	45	34	AA166895
38	39	42	39	37	45	AA166895
37	615	32	727	3857	5583	AA167775
42	2249	788	1266	2159	2372	AA167775
33	29	29	30	26	27	AA167775
2843	123	2086	546	1250	242	AA167775
34	43	34	33	67	177	AA167775
85	242	266	96	123	159	AA176833
32	26	37	43	28	27	AA176833
31	475	33	29	119	535	AA176833
959	112	34	25	469	117	AA176833
278	268	32	142	301	342	AA176833
36	34	37	41	33	30	AA181053
33	37	63	95	33	33	AA181053
47	39	76	131	33	32	AA181053
45	30	51	45	35	35	AA181053
44	39	116	201	42	40	AA181053
32	28	220	122	41	60	AA187563
30	167	72	277	437	1029	AA187563
34	103	34	164	200	437	AA187563
34	75	239	303	317	550	AA187563
36	248	241	375	417	1152	AA187563
65	302	347	641	352	463	AA195999
35	28	32	40	29	26	AA195999
44	32	34	26	32	32	AA195999
48	39	32	163	37	35	AA195999
36	70	40	79	68	103	AA195999
52	910	237	730	405	575	AA196245
44	63	27	94	117	130	AA196245
67	70	34	78	55	55	AA196245
28	497	1362	563	2148	1404	AA196245
215	287	125	174	215	187	AA196245
4063	2694	2201	2936	3862	2409	AA205834
34	27	31	44	29	35	AA205834
32	29	39	28	33	27	AA205834
31	36	31	30	33	32	AA205834
29	29	30	69	33	31	AA205834
32	42	34	32	42	48	AA243143
284	86	31	27	130	232	AA243143
1321	525	109	622	2198	680	AA243143
29	145	287	472	293	328	AA243143
818	92	96	185	139	107	AA243143
51	30	37	32	35	35	AA243774
48	32	35	31	34	40	AA243774
35	40	32	98	32	36	AA243774
35	28	30	27	34	32	AA243774
38	29	29	29	33	33	AA243774
38	43	30	111	32	37	AA284075
32	49	30	28	32	49	AA284075
71	144	190	703	257	154	AA284075
29	34	31	31	28	41	AA284075
1418	323	325	823	868	433	AA284075
48	264	254	156	254	245	AA295257
33	31	29	27	27	26	AA295257
29	36	66	57	37	53	AA295257
41	30	278	257	33	39	AA295257
32	28	30	27	30	28	AA295257
46	115	41	109	291	662	AA308853
29	86	30	65	121	168	AA308853
789	156	711	149	1598	373	AA308853
54	274	155	794	1686	1769	AA308853
32	352	32	640	196	404	AA308853
29	26	1191	267	28	30	AA314406
35	29	37	28	36	28	AA314406
32	29	32	28	29	27	AA314406
33	29	487	124	33	29	AA314406
421	204	40	345	685	1039	AA314406
284	103	29	74	65	95	AA320764
59	49	59	57	40	50	AA320764
34	28	28	33	34	29	AA320764
36	30	28	31	29	28	AA320764
30	25	29	36	30	31	AA320764
30	33	49	75	31	34	AA349848
34	115	31	845	1018	2656	AA349848
38	67	32	131	71	93	AA349848
37	28	41	32	32	38	AA349848
27	41	34	57	42	51	AA349848
31	310	103	165	300	326	AA355179
178	880	30	611	745	743	AA355179
33	50	36	274	91	177	AA355179
40	263	165	744	130	330	AA355179
33	75	35	439	40	60	AA355179
76	37	32	31	221	86	AA382702
331	105	28	31	969	331	AA382702
109	43	34	45	336	104	AA382702
34	29	34	29	34	33	AA382702
38	27	33	31	44	30	AA382702
3053	735	221	792	1849	996	AA401492
32	27	744	429	25	25	AA401492
1802	419	615	892	1468	808	AA401492
31	30	36	31	38	39	AA401492
28	47	241	322	65	78	AA401492
39	66	1455	965	62	82	AA451996
29	228	2700	2491	178	542	AA451996
39	36	128	182	37	48	AA451996
106	124	10004	902	91	34	AA451996
37	34	170	196	30	31	AA451996
31	42	169	137	36	37	AA456929
34	439	41	77	629	613	AA456929
34	48	31	34	35	81	AA456929
42	50	31	32	209	47	AA456929
28	27	30	36	28	33	AA456929
50	154	42	221	209	250	AA457021
31	575	370	342	346	416	AA457021
258	884	132	566	746	705	AA457021
29	28	30	34	25	29	AA457021
31	27	32	30	30	33	AA457021
37	28	29	50	26	29	AA479278
35	58	280	111	403	470	AA479278
2714	2328	36	1116	7012	6245	AA479278
35	29	32	128	33	27	AA479278
34	35	32	29	26	27	AA479278
41	36	32	89	32	63	AA485440
34	31	33	30	31	33	AA485440
36	27	31	27	32	30	AA485440
32	3339	229	1208	3935	4717	AA485440
41	29	33	30	35	30	AA485440
33	50	33	30	141	70	AA485908
118	525	31	93	546	825	AA485908
31	26	30	27	28	30	AA485908
52	40	31	76	34	33	AA485908
43	42	36	42	34	179	AA485908
31	28	87	143	28	29	AA488672
50	76	52	89	58	141	AA488672
35	31	31	28	32	28	AA488672
32	45	1410	1012	44	52	AA488672
42	32	31	29	34	30	AA488672
160	1856	218	981	2508	2809	AA502643
36	31	391	1017	27	30	AA502643
67	244	154	168	330	262	AA502643
50	54	274	739	54	82	AA502643
31	61	39	71	40	66	AA502643
31	32	31	36	34	34	AA523441
76	621	38	57	1577	4215	AA523441
36	26	30	33	40	33	AA523441
40	31	33	33	32	37	AA523441
33	33	35	29	32	36	AA523441
29	173	293	566	190	283	AA524345
3258	839	28	290	1572	923	AA524345
312	274	312	338	172	189	AA524345
33	54	82	71	49	65	AA524345
31	28	31	32	29	31	AA524345
35	42	33	46	63	55	AA535244
2311	545	30	455	3243	1016	AA535244
33	281	31	647	64	161	AA535244
40	31	33	254	37	28	AA535244
27	27	128	94	30	26	AA535244
956	500	37	427	2458	2532	AA541758
36	30	29	31	37	30	AA541758
445	288	43	117	53	45	AA541758
39	208	34	109	170	243	AA541758
161	87	36	85	33	42	AA541758
47	34	31	30	44	36	AA548647
33	27	49	31	28	28	AA548647
31	39	31	387	28	26	AA548647
31	28	29	38	28	32	AA548647
30	149	34	246	41	185	AA548647
34	29	34	31	31	30	AA555113
40	29	30	26	29	31	AA555113
50	63	32	280	57	92	AA555113
2437	603	43	2257	760	802	AA555113
35	31	35	29	31	31	AA555113
40	90	31	411	1024	740	AA573862
38	27	29	30	27	33	AA573862
41	32	31	27	34	32	AA573862
38	27	31	32	30	30	AA573862
39	177	33	150	490	993	AA573862
1392	1246	663	1114	2174	2807	AA577698
33	690	45	581	1119	1174	AA577698
32	27	31	176	28	28	AA577698
34	30	29	144	31	30	AA577698
30	26	1077	590	41	83	AA577698
6419	2449	850	995	3878	1840	AA583044
34	27	32	28	30	27	AA583044
51	140	991	201	339	365	AA583044
114	146	31	84	34	125	AA583044
36	29	29	30	26	34	AA583044
39	34	34	31	28	34	AA595465
37	30	29	28	29	36	AA595465
935	471	31	514	479	874	AA595465
44	36	36	27	37	34	AA595465
34	55	49	129	147	175	AA595465
694	197	361	423	840	416	AA621558
31	31	34	152	38	35	AA621558
315	183	214	167	377	357	AA621558
42	2810	37	2091	6647	7902	AA621558
36	219	31	223	104	653	AA621558
102	275	42	192	1254	904	AA621731
34	1044	62	1223	599	1952	AA621731
52	36	33	30	30	36	AA621731
34	267	33	42	200	407	AA621731
33	26	30	30	29	28	AA621731
2230	1053	1078	752	2235	2224	AA628948
34	36	34	28	28	27	AA628948
61	60	223	192	106	115	AA628948
42	40	32	29	34	31	AA628948
42	43	42	82	86	115	AA628948
37	34	85	516	33	29	AA631254
42	45	80	1724	32	32	AA631254
38	26	54	202	28	29	AA631254
67	204	51	328	53	64	AA631254
40	40	185	1162	31	31	AA631254
32	29	29	77	35	34	AA634272
33	191	35	369	421	483	AA634272
40	29	33	55	35	33	AA634272
31	56	45	382	100	115	AA634272
29	29	35	55	31	31	AA634272
40	43	130	134	48	46	AA669336
27	29	114	35	29	29	AA669336
29	28	146	132	34	32	AA669336
136	1759	279	3019	2616	2858	AA669336
42	86	36	199	59	84	AA669336
375	400	33	63	254	417	AA669799
34	46	31	37	32	37	AA669799
48	197	29	274	300	672	AA669799
30	178	31	28	33	508	AA669799
33	30	34	31	39	41	AA669799
33	31	31	67	31	30	AA675892
177	133	33	164	94	125	AA675892
1018	668	35	38	1618	2972	AA675892
323	976	105	416	1726	1704	AA675892
321	120	652	247	114	152	AA675892
34	32	31	27	28	29	AA679297
39	40	28	30	39	41	AA679297
38	33	32	32	29	35	AA679297
36	36	33	35	28	40	AA679297
30	43	149	44	43	63	AA679297
34	28	32	63	29	31	AA679988
35	28	31	30	27	28	AA679988
2206	1802	579	338	2862	3906	AA679988
37	39	35	40	32	41	AA679988
600	323	157	94	961	1356	AA679988
1826	1349	1634	854	2151	5550	AA699583
2900	1526	433	809	2257	2071	AA699583
28	32	37	613	31	27	AA699583
34	29	31	34	28	29	AA699583
48	513	375	781	440	1204	AA699583
33	30	31	26	33	31	AA705628
35	34	91	175	30	34	AA705628
2642	327	29	204	783	1350	AA705628
78	45	30	37	92	118	AA705628
39	38	29	31	33	33	AA705628
36	41	30	31	29	32	AA716657
35	30	33	28	27	31	AA716657
35	29	28	45	28	32	AA716657
74	52	43	41	42	54	AA716657
45	36	40	83	34	34	AA716657
29	407	713	363	1068	1860	AA725078
29	30	30	26	30	30	AA725078
39	34	34	31	38	29	AA725078
40	31	35	30	29	32	AA725078
43	39	32	31	38	47	AA725078
29	25	30	46	30	29	AA729218
28	26	36	29	34	27	AA729218
36	30	31	52	30	30	AA729218
99	144	155	143	88	85	AA729218
30	28	63	80	33	30	AA729218
70	48	39	54	46	42	AA740186
69	37	36	222	35	37	AA740186
32	37	30	33	28	30	AA740186
35	28	200	80	30	36	AA740186
45	36	32	37	36	33	AA740186
42	28	31	26	32	26	AA744529
33	34	36	33	34	33	AA744529
51	33	29	29	27	36	AA744529
29	332	30	1816	3149	4817	AA744529
40	32	37	37	44	41	AA744529
48	46	44	90	39	43	AA744771
32	291	32	31	563	887	AA744771
29	162	31	33	208	270	AA744771
36	37	32	28	47	37	AA744771
31	817	27	110	1097	1212	AA744771
31	29	33	51	28	30	AA747379
936	422	40	58	822	1653	AA747379
38	481	57	231	344	744	AA747379
32	115	31	847	892	356	AA747379
89	68	37	102	65	264	AA747379
44	51	32	556	135	145	AA747426
31	173	29	106	169	255	AA747426
43	40	29	101	36	39	AA747426
455	330	181	361	431	379	AA747426
67	46	96	127	31	51	AA747426
32	211	294	248	96	101	AA749101
257	326	133	221	244	203	AA749101
59	51	159	150	55	29	AA749101
33	31	30	44	26	30	AA749101
53	30	33	34	35	33	AA749101
28	60	30	43	187	188	AA769818
99	68	159	93	167	198	AA769818
37	27	28	26	31	29	AA769818
40	241	37	102	191	590	AA769818
29	26	31	28	29	29	AA769818
40	31	30	38	30	28	AA772093
38	39	37	27	40	36	AA772093
30	651	32	409	886	1331	AA772093
29	33	33	29	27	29	AA772093
33	26	32	25	28	34	AA772093
29	30	32	35	34	35	AA772747
31	37	27	66	31	41	AA772747
29	29	33	28	30	30	AA772747
37	40	32	31	35	34	AA772747
38	28	33	35	28	29	AA772747
44	29	31	30	34	34	AA775177
41	38	34	33	33	33	AA775177
33	31	29	27	31	27	AA775177
232	553	793	61	4512	2230	AA775177
27	28	29	39	33	33	AA775177
37	37	34	156	32	33	AA780381
32	27	32	28	31	30	AA780381
41	40	45	42	37	37	AA780381
30	31	32	33	31	29	AA780381
41	34	34	40	39	37	AA788711
134	615	78	573	572	621	AA788711
35	71	42	154	60	85	AA788711
34	30	31	936	32	37	AA788711
29	1955	144	570	2805	3134	AA788711
32	27	30	25	35	31	AA806142
54	45	54	48	70	67	AA806142
52	38	36	34	33	32	AA806142
41	40	41	34	33	43	AA806142
39	27	40	37	33	34	AA806142
38	29	30	26	26	30	AA807529
29	30	30	27	25	29	AA807529
27	27	29	30	26	30	AA807529
28	30	29	29	26	28	AA807529
28	31	33	27	27	28	AA807529
45	487	31	116	411	561	AA808694
122	237	53	163	102	232	AA808694
52	29	30	32	59	64	AA808694
31	39	46	102	124	134	AA808694
111	26	43	31	73	46	AA808694
81	184	62	210	107	187	AA812215
27	328	32	196	90	331	AA812215
35	243	32	99	187	141	AA812215
37	155	30	200	109	221	AA812215
36	130	145	274	102	220	AA812215
35	26	32	27	31	29	AA824386
37	342	246	1025	88	421	AA824386
47	38	37	37	39	40	AA824386
591	60	161	52	669	204	AA824386
1159	722	515	540	737	621	AA824386
31	46	34	31	34	33	AA827892
39	32	33	296	38	32	AA827892
36	27	30	27	32	32	AA827892
37	33	34	35	38	39	AA827892
34	30	29	29	28	25	AA827892
31	32	43	30	32	32	AA834576
1056	193	358	202	279	148	AA834576
31	31	31	36	27	30	AA834576
585	333	46	100	403	468	AA834576
128	109	121	133	74	76	AA834576
31	93	1437	241	115	199	AA843895
38	27	83	103	29	32	AA843895
30	95	29	44	48	72	AA843895
29	176	1877	368	190	405	AA843895
31	36	259	65	61	77	AA843895
27	38	31	36	27	29	AA845577
31	26	29	30	26	32	AA845577
28	26	27	30	31	37	AA845577
36	25	27	54	27	31	AA845577
35	35	39	33	47	34	AA845577
37	28	31	29	34	30	AA845710
34	69	733	81	64	64	AA845710
105	1539	1023	1601	3215	3512	AA845710
29	30	29	30	52	42	AA845710
37	140	534	168	194	167	AA845710
38	32	33	31	35	27	AA854966
34	30	29	33	29	29	AA854966
470	559	167	422	497	1275	AA854966
37	40	44	63	67	65	AA854966
35	105	619	349	27	362	AA854966
30	26	29	31	29	26	AA877765
37	28	103	99	29	32	AA877765
365	220	247	378	257	255	AA877765
44	39	297	250	61	52	AA877765
40	33	33	31	30	37	AA877765
39	31	29	29	30	30	AA887083
32	32	34	320	33	40	AA887083
75	79	56	73	99	87	AA887083
35	193	36	1243	351	1243	AA887083
31	33	31	246	32	41	AA887083
46	51	84	72	73	125	AA887475
37	31	165	105	33	30	AA887475
34	27	30	27	35	32	AA887475
30	26	33	212	28	31	AA887475
34	29	30	31	29	29	AA887475
37	53	203	163	109	92	AA888388
29	26	29	28	29	37	AA888388
29	32	30	346	38	41	AA888388
34	30	33	27	32	30	AA888388
38	173	32	34	80	140	AA888388
35	145	34	211	132	130	AA890010
415	34	50	283	597	286	AA890010
29	27	30	48	30	28	AA890010
44	31	36	228	28	27	AA890010
516	493	326	255	438	363	AA890010
125	184	130	184	135	179	AA897514
35	26	29	74	26	34	AA897514
35	1340	69	544	1456	1618	AA897514
36	63	311	107	40	85	AA897514
105	40	29	511	398	707	AA897514
39	40	35	70	35	44	AA902652
34	33	328	219	29	34	AA902652
32	47	33	68	50	41	AA902652
324	121	43	120	117	65	AA902652
30	29	31	120	33	31	AA902652
37	28	27	27	29	26	AA906056
32	48	32	31	31	49	AA906056
41	41	901	599	62	50	AA906056
26	28	32	36	32	29	AA906056
35	34	34	44	34	33	AA906056
29	30	34	33	33	38	AA910614
34	27	36	30	43	38	AA910614
50	39	32	29	50	227	AA910614
36	33	36	31	42	48	AA910614
30	26	29	45	29	26	AA910614
31	28	29	28	29	29	AA910946
1703	492	644	234	669	375	AA910946
38	38	58	32	33	36	AA910946
2066	290	800	283	866	352	AA910946
29	35	34	33	36	28	AA910946
60	321	30	296	188	327	AA911235
27	30	29	106	29	30	AA911235
36	125	28	583	37	260	AA911235
139	67	555	419	105	147	AA911235
26	27	34	27	26	27	AA911235
31	557	33	339	213	264	AA911739
36	183	32	606	33	575	AA911739
33	1702	39	931	1680	2133	AA911739
34	679	32	516	1614	1399	AA911739
34	104	52	250	725	627	AA911739
54	45	38	59	41	43	AA917672
30	26	32	28	29	25	AA917672
48	298	32	369	168	312	AA917672
1452	1361	170	749	646	793	AA917672
34	27	32	29	32	31	AA917672
49	41	39	42	40	44	AA927724
41	30	31	36	30	29	AA927724
35	28	31	29	32	34	AA927724
58	40	31	29	36	32	AA927724
41	27	35	39	32	29	AA927724
636	92	668	781	397	718	AA969194
3018	833	34	233	301	1372	AA969194
34	163	31	165	541	716	AA969194
245	68	34	38	38	63	AA969194
38	40	63	224	32	48	AA969194
46	50	67	201	40	67	AA974416
51	178	38	248	196	353	AA974416
53	55	34	42	75	80	AA974416
34	32	547	444	36	27	AA974416
47	39	44	440	185	150	AA974416
101	352	602	415	476	1176	AA988241
33	34	36	32	31	35	AA988241
38	29	32	30	30	30	AA988241
38	29	31	30	37	31	AA988241
43	40	33	26	31	32	AA988241
36	29	32	29	32	30	AB000462.1
44	37	33	152	30	34	AB000462.1
2652	691	40	55	963	544	AB000462.1
37	27	30	30	30	28	AB000462.1
28	31	28	30	26	29	AB000462.1
32	29	30	29	28	35	AB000815.1
35	29	32	29	29	31	AB000815.1
35	30	30	29	29	27	AB000815.1
28	24	130	504	28	28	AB000815.1
31	92	31	30	140	82	AB000815.1
38	34	35	31	39	29	AB000889.1
34	32	31	30	36	28	AB000889.1
29	27	268	115	30	27	AB000889.1
31	31	33	37	27	31	AB000889.1
40	28	39	36	32	29	AB000889.1
36	39	130	689	33	46	AB001325
33	70	94	218	25	136	AB001325
27	31	1041	360	31	27	AB001325
39	52	30	97	139	118	AB001325
31	29	490	240	31	28	AB001325
1364	964	538	1400	1654	2362	AB001328.1
31	28	31	30	28	29	AB001328.1
30	30	30	30	29	36	AB001328.1
28	89	27	43	115	95	AB001328.1
30	31	35	49	29	33	AB001328.1
36	60	33	76	27	55	AB002282.1
32	31	29	47	28	31	AB002282.1
1492	418	52	33	1585	1218	AB002282.1
44	54	31	169	30	56	AB002282.1
38	201	34	27	183	374	AB002282.1
42	232	29	79	220	320	AB002307
47	35	62	42	34	32	AB002307
43	35	42	36	36	29	AB002307
66	60	62	1303	136	147	AB002307
414	284	37	540	1206	1384	AB002307
115	52	35	37	45	71	AB002328
1101	696	94	484	1423	2704	AB002328
379	176	38	129	201	410	AB002328
34	68	2462	1060	43	55	AB002328
33	106	658	360	47	83	AB002328
30	29	28	32	31	32	AB002356
35	29	196	436	30	30	AB002356
40	36	31	33	35	30	AB002356
40	30	37	31	34	32	AB002356
41	32	35	96	31	29	AB002356
32	33	33	41	38	70	AB002384.1
37	59	99	57	46	83	AB002384.1
36	34	31	250	28	169	AB002384.1
29	183	35	519	136	235	AB002384.1
173	473	31	360	261	314	AB002384.1
39	284	31	315	1057	1120	AB002386
203	159	34	49	127	339	AB002386
33	40	34	104	37	39	AB002386
29	47	29	165	42	49	AB002386
35	34	36	125	26	38	AB002386
39	39	114	64	50	48	AB002390.1
36	371	299	649	177	569	AB002390.1
34	29	34	31	27	33	AB002390.1
306	245	119	135	89	119	AB002390.1
30	29	29	30	30	31	AB002390.1
33	777	98	946	2637	4085	AB002559.1
273	1131	4223	2298	4094	3934	AB002559.1
39	28	30	29	33	32	AB002559.1
36	28	32	30	30	29	AB002559.1
53	211	41	236	737	749	AB002559.1
31	29	228	170	26	31	AB003476.1
30	29	59	51	36	36	AB003476.1
34	30	114	33	29	27	AB003476.1
35	57	338	110	105	155	AB003476.1
43	28	29	30	26	28	AB003476.1
37	26	28	31	38	34	AB004574.1
32	30	32	30	34	36	AB004574.1
35	32	30	36	38	47	AB004574.1
29	29	32	29	28	38	AB004574.1
38	32	30	30	32	40	AB004574.1
35	31	34	1076	37	45	AB005043.1
48	51	42	34	45	53	AB005043.1
40	33	29	32	41	31	AB005043.1
29	27	31	283	31	30	AB005043.1
164	34	31	48	45	39	AB005043.1
33	35	33	84	41	34	AB005289.1
42	406	82	753	49	522	AB005289.1
30	29	1458	294	32	32	AB005289.1
36	29	30	26	30	30	AB005289.1
107	26	30	79	28	28	AB005289.1
283	449	220	240	1930	1997	AB006533
59	55	76	155	79	61	AB006533
111	472	35	341	788	1332	AB006533
35	29	36	369	33	29	AB006533
37	49	29	33	66	75	AB006533
29	71	72	110	109	95	AB006572.1
38	51	30	63	29	55	AB006572.1
33	31	31	39	30	28	AB006572.1
31	45	236	307	92	90	AB006572.1
58	230	312	251	539	478	AB006572.1
30	101	563	319	154	522	AB006757.1
173	46	32	31	383	162	AB006757.1
31	29	32	59	30	27	AB006757.1
33	31	29	247	28	25	AB006757.1
34	29	33	34	28	33	AB006757.1
86	475	472	458	420	823	AB006955.1
32	33	34	33	27	28	AB006955.1
34	30	246	218	32	29	AB006955.1
163	734	55	1582	122	1296	AB006955.1
61	1116	55	1525	3233	3681	AB006955.1
42	152	258	790	919	827	AB007447
32	31	28	40	33	29	AB007447
36	72	34	228	135	237	AB007447
35	28	37	54	27	28	AB007447
34	29	29	30	29	38	AB007447
2289	80	32	51	1100	290	AB007935.1
4150	402	127	294	4790	1655	AB007935.1
950	741	301	509	615	585	AB007935.1
32	536	3794	1806	3129	2376	AB007935.1
46	37	33	44	34	35	AB007935.1
80	32	33	30	28	31	AB008790.1
31	63	46	225	103	319	AB008790.1
34	26	503	266	25	29	AB008790.1
37	29	31	41	30	35	AB008790.1
30	159	29	124	749	594	AB008790.1
37	573	30	133	1870	3571	AB009288.1
35	33	790	680	29	41	AB009288.1
36	29	729	5184	32	29	AB009288.1
114	61	57	57	55	50	AB009288.1
31	82	38	544	608	709	AB009288.1
37	2250	612	1915	2705	3624	AB009597.1
33	53	29	29	40	158	AB009597.1
40	1778	35	533	3159	3279	AB009597.1
75	67	241	241	198	246	AB009597.1
33	29	30	26	29	30	AB009597.1
52	38	39	34	42	38	AB009598
32	28	32	419	29	31	AB009598
48	201	303	860	813	495	AB009598
36	28	30	28	27	33	AB009598
41	33	31	30	26	36	AB009598
32	90	108	259	39	63	AB011088.1
29	30	31	30	28	29	AB011088.1
31	30	31	29	29	29	AB011088.1
33	29	1436	616	30	27	AB011088.1
31	29	717	427	30	32	AB011088.1
33	33	33	27	35	30	AB011092.1
253	68	1618	417	165	168	AB011092.1
33	32	28	27	27	31	AB011092.1
30	27	33	25	28	31	AB011092.1
1644	366	35	2022	3378	3468	AB011092.1
652	284	137	318	396	238	AB011110.2
43	28	35	33	33	33	AB011110.2
35	27	35	28	29	27	AB011110.2
45	47	51	314	46	42	AB011110.2
548	333	125	182	224	368	AB011110.2
43	36	36	41	34	31	AB011155.1
31	28	30	169	34	35	AB011155.1
266	64	36	33	574	317	AB011155.1
37	33	31	41	33	42	AB011155.1
38	256	201	413	305	705	AB011155.1
480	709	40	691	1673	2424	AB011181.2
32	30	30	29	29	30	AB011181.2
36	29	29	29	29	35	AB011181.2
30	35	29	66	29	27	AB011181.2
33	31	39	58	35	32	AB011181.2
33	28	29	103	27	30	AB011446.1
41	37	35	34	32	35	AB011446.1
33	35	35	35	31	37	AB011446.1
43	27	30	27	30	27	AB011446.1
31	33	42	31	28	32	AB011446.1
86	620	271	382	723	823	AB011536
57	351	135	188	274	383	AB011536
57	48	42	178	89	102	AB011536
41	30	32	26	30	24	AB011536
306	2625	30	2480	2483	2834	AB011536
40	31	32	29	27	27	AB011537.2
50	157	41	38	416	355	AB011537.2
110	120	85	319	38	205	AB011537.2
40	35	29	37	32	36	AB011537.2
37	97	37	59	274	261	AB011537.2
3696	627	37	1796	2170	1610	AB012142.1
99	80	35	576	89	146	AB012142.1
113	375	176	175	493	659	AB012142.1
31	145	79	87	92	119	AB012142.1
317	131	87	535	467	798	AB012142.1
29	41	34	31	36	40	AB014560.1
43	920	37	228	1743	1913	AB014560.1
35	29	30	90	29	34	AB014560.1
162	111	289	377	69	99	AB014560.1
417	1080	32	355	1225	1569	AB014560.1
38	160	37	205	50	379	AB014605.1
32	160	31	35	47	272	AB014605.1
32	27	28	30	31	32	AB014605.1
35	292	34	25	372	512	AB014605.1
164	56	52	101	103	126	AB014605.1
32	27	31	28	29	28	AB014609
36	26	29	30	30	29	AB014609
32	36	36	32	28	34	AB014609
30	28	29	29	28	28	AB014609
29	34	31	30	31	37	AB014609
3489	1297	1552	1077	2543	1130	AB014719.1
33	52	30	86	40	38	AB014719.1
31	31	31	28	29	29	AB014719.1
39	564	2191	1891	964	2342	AB014719.1
34	28	33	30	30	34	AB014719.1
288	672	2447	1088	1587	3284	AB015228.1
34	134	35	39	136	197	AB015228.1
172	153	37	43	345	261	AB015228.1
3893	2269	1638	2183	2928	2872	AB015228.1
29	30	31	91	33	25	AB015228.1
28	31	62	69	32	58	AB015639.1
30	31	68	307	29	33	AB015639.1
450	870	218	378	634	506	AB015639.1
1761	2492	836	2545	3563	4105	AB015639.1
43	31	1343	210	32	34	AB015639.1
34	38	97	100	32	28	AB015718
130	33	43	35	113	44	AB015718
43	33	30	35	37	29	AB015718
29	25	30	31	28	25	AB015718
3167	132	575	655	5042	1276	AB015718
57	70	33	31	72	107	AB016898.1
37	27	28	28	31	30	AB016898.1
1152	1269	32	59	998	1105	AB016898.1
28	33	129	145	29	29	AB016898.1
32	187	312	385	119	122	AB016898.1
53	44	223	64	36	34	AB017005.1
35	30	787	194	27	29	AB017005.1
49	33	40	34	51	42	AB017005.1
42	36	29	35	35	36	AB017005.1
39	30	7860	2648	27	27	AB017005.1
3156	1619	33	133	3826	5348	AB017332.1
32	31	35	29	29	28	AB017332.1
32	188	31	466	177	1342	AB017332.1
27	30	32	37	27	27	AB017332.1
33	30	30	34	34	36	AB017332.1
29	33	31	28	31	32	AB017493.1
41	28	58	399	28	34	AB017493.1
42	33	35	31	34	34	AB017493.1
31	30	31	27	28	29	AB017493.1
37	28	30	29	37	39	AB017493.1
30	28	34	27	26	29	AB017498.1
40	136	908	595	234	258	AB017498.1
32	33	95	155	32	32	AB017498.1
33	27	30	29	34	41	AB017498.1
27	36	28	67	32	38	AB017498.1
48	103	37	300	34	238	AB017546
38	36	35	870	38	55	AB017546
30	28	32	33	47	39	AB017546
45	386	31	38	636	1239	AB017546
66	42	59	1881	88	85	AB017546
86	36	30	33	34	30	AB017644.1
39	194	409	1739	166	389	AB017644.1
33	263	348	443	230	301	AB017644.1
57	127	33	31	250	177	AB017644.1
29	38	51	37	48	40	AB017644.1
29	29	31	31	28	27	AB017915
34	42	29	74	33	55	AB017915
32	27	84	106	27	45	AB017915
33	28	1992	1538	31	31	AB017915
41	35	36	266	31	30	AB017915
30	27	34	29	29	34	AB018009.1
33	26	30	27	26	35	AB018009.1
50	34	33	30	28	35	AB018009.1
38	908	3150	3161	2251	3108	AB018009.1
1179	225	1614	1670	818	815	AB018009.1
43	39	36	75	61	73	AB018195.1
32	42	60	159	29	60	AB018195.1
31	40	35	36	79	100	AB018195.1
74	85	127	179	113	82	AB018195.1
450	190	427	864	46	345	AB018195.1
46	33	30	36	32	38	AB018265.1
30	27	28	27	33	38	AB018265.1
36	30	35	77	27	30	AB018265.1
34	31	29	29	30	29	AB018265.1
33	213	32	242	730	632	AB018265.1
36	30	30	32	26	26	AB018580.1
30	27	32	53	31	28	AB018580.1
1202	283	50	137	1035	959	AB018580.1
68	39	34	56	39	31	AB018580.1
82	123	39	373	128	254	AB018580.1
56	1005	1011	1118	33	4928	AB019219.1
38	26	29	31	25	33	AB019219.1
50	37	36	34	36	35	AB019219.1
33	37	37	27	26	30	AB019219.1
44	38	35	29	46	39	AB019219.1
30	50	333	1320	163	254	AB019691.1
36	30	32	155	27	26	AB019691.1
35	417	702	467	196	366	AB019691.1
31	26	28	86	34	28	AB019691.1
34	113	28	31	77	623	AB019691.1
48	107	154	79	115	199	AB020631.1
35	33	33	35	31	33	AB020631.1
996	252	31	914	120	384	AB020631.1
498	204	216	151	395	508	AB020631.1
158	262	30	412	164	223	AB020631.1
59	43	58	84	50	56	AB020690.1
328	475	447	277	214	323	AB020690.1
37	150	34	139	393	851	AB020690.1
30	33	31	26	27	30	AB020690.1
79	170	199	73	392	487	AB020690.1
28	32	32	26	31	29	AB020707.1
3077	2604	2513	3617	2984	3652	AB020707.1
38	33	29	31	29	28	AB020707.1
499	103	77	146	178	118	AB020707.1
31	27	33	75	27	25	AB020707.1
62	383	92	373	535	441	AB020717.1
36	44	32	216	26	35	AB020717.1
29	813	126	1167	469	559	AB020717.1
141	215	42	334	744	806	AB020717.1
1697	1288	88	1147	1499	2932	AB020717.1
32	176	32	64	296	383	AB020724.1
30	27	31	28	29	26	AB020724.1
28	1181	2904	1701	1168	600	AB020724.1
34	28	31	28	30	36	AB020724.1
30	28	28	36	30	28	AB020724.1
31	259	1945	842	175	622	AB020739.1
39	29	320	229	28	31	AB020739.1
32	33	32	31	28	31	AB020739.1
34	52	739	565	119	141	AB020739.1
768	311	3254	564	593	2558	AB020739.1
418	194	79	186	649	577	AB020982.1
32	29	86	648	36	36	AB020982.1
31	32	26	28	28	29	AB020982.1
32	32	115	65	35	30	AB020982.1
56	54	36	31	40	33	AB020982.1
31	26	29	32	29	33	AB021742.1
41	29	30	28	27	27	AB021742.1
42	108	38	120	85	72	AB021742.1
34	29	35	30	30	29	AB021742.1
47	36	36	86	42	32	AB021742.1
118	48	46	66	54	78	AB022918.1
27	29	31	29	27	29	AB022918.1
1159	1128	95	630	852	933	AB022918.1
29	203	240	662	144	408	AB022918.1
28	39	30	27	28	29	AB022918.1
33	26	31	28	26	29	AB023144.1
69	126	34	63	73	133	AB023144.1
31	65	119	135	48	42	AB023144.1
39	122	1093	997	554	579	AB023144.1
31	33	36	33	31	32	AB023144.1
39	41	36	26	33	36	AB023167.1
31	29	28	58	34	29	AB023167.1
39	30	35	29	32	32	AB023167.1
32	29	31	48	34	31	AB023167.1
32	31	31	34	27	28	AB023167.1
37	50	30	26	27	83	AB023208
34	28	29	37	31	34	AB023208
34	27	31	29	30	33	AB023208
35	31	30	35	27	45	AB023208
33	33	1727	173	34	33	AB023208
34	50	38	59	61	60	AB024518.1
35	45	45	45	30	38	AB024518.1
1302	1304	248	1271	2710	2240	AB024518.1
33	153	29	460	184	154	AB024518.1
39	84	72	68	56	76	AB024518.1
34	28	147	164	30	27	AB024703.1
31	89	31	85	52	45	AB024703.1
327	192	369	550	238	233	AB024703.1
30	245	30	62	199	169	AB024703.1
1377	1050	259	539	553	571	AB024703.1
32	60	151	212	30	39	AB026257.1
1921	463	49	711	1597	950	AB026257.1
29	300	35	108	230	1129	AB026257.1
34	30	30	31	33	32	AB026257.1
33	31	32	29	27	33	AB026257.1
81	768	679	513	895	765	AB026493.1
31	27	30	30	33	32	AB026493.1
39	28	29	29	29	28	AB026493.1
35	32	36	69	29	29	AB026493.1
30	33	29	43	28	27	AB026493.1
54	180	499	650	374	617	AB026730.1
62	57	47	45	77	76	AB026730.1
33	33	41	61	28	33	AB026730.1
91	62	74	67	61	66	AB026730.1
40	34	37	32	40	39	AB026730.1
32	475	465	375	489	623	AB028021
35	132	149	141	185	386	AB028021
29	44	29	41	115	105	AB028021
37	105	36	120	265	312	AB028021
40	86	777	156	111	247	AB028021
39	31	29	26	30	29	AB028641.1
42	40	37	37	41	47	AB028641.1
34	27	33	30	30	33	AB028641.1
34	74	29	36	165	310	AB028641.1
39	29	30	44	30	27	AB028641.1
397	154	75	173	132	125	AB029156.1
31	46	55	267	46	96	AB029156.1
29	608	30	30	281	374	AB029156.1
139	95	30	86	32	58	AB029156.1
61	54	40	174	39	51	AB029156.1
640	432	33	376	295	465	AB029290.1
7635	263	31	33	5878	1182	AB029290.1
1303	696	564	630	851	709	AB029290.1
28	662	205	1019	928	999	AB029290.1
32	244	433	2049	31	1064	AB029290.1
84	128	31	36	927	780	AB029343
40	34	30	32	48	43	AB029343
36	29	32	96	26	27	AB029343
396	3943	28	1114	8375	10281	AB029343
403	253	30	287	1824	1363	AB029343
342	195	33	196	1384	930	AB029343
732	3038	33	696	6736	8798	AB029343
971	2548	38	152	5868	8716	AB029343
38	34	32	55	29	30	AB029343
468	135	31	305	3011	2071	AB029343
37	29	31	53	29	30	AB029348.1
40	60	35	35	50	52	AB029348.1
32	26	30	31	31	30	AB029348.1
34	30	34	33	31	35	AB029348.1
33	26	34	26	32	30	AB029348.1
346	77	68	122	115	115	AB029551.1
44	52	89	56	56	46	AB029551.1
34	29	30	65	43	41	AB029551.1
42	32	33	31	30	30	AB029551.1
32	336	56	254	126	167	AB029551.1
38	28	29	74	29	27	AB030710.1
31	26	28	36	30	35	AB030710.1
35	43	29	87	32	50	AB030710.1
27	32	28	1818	28	31	AB030710.1
54	162	47	111	104	226	AB030710.1
32	2256	279	960	6479	6704	AB032261.1
35	425	29	237	433	456	AB032261.1
34	34	30	103	32	33	AB032261.1
28	29	29	28	25	29	AB032261.1
103	272	57	47	483	438	AB032261.1
70	461	77	147	358	1050	AB032946.1
33	26	976	223	27	28	AB032946.1
37	29	34	33	32	28	AB032946.1
40	39	33	172	124	207	AB032946.1
38	30	29	30	35	36	AB032946.1
33	29	29	32	36	27	AB032951.1
35	31	32	32	27	42	AB032951.1
35	29	29	31	26	28	AB032951.1
35	27	31	30	31	29	AB032951.1
35	29	32	31	27	31	AB032951.1
31	27	28	27	31	29	AB033823.1
41	36	34	33	33	33	AB033823.1
32	1430	30	38	28	3152	AB033823.1
33	160	99	356	263	431	AB033823.1
35	322	30	704	595	1396	AB033823.1
36	32	33	414	30	30	AB034747.1
33	36	52	122	60	45	AB034747.1
41	240	46	127	269	344	AB034747.1
41	34	31	30	34	33	AB034747.1
35	28	43	51	28	26	AB034747.1
28	103	37	3407	121	143	AB034951.1
49	37	39	31	38	30	AB034951.1
41	33	32	31	30	31	AB034951.1
28	26	32	33	28	30	AB034951.1
1262	97	170	236	1015	313	AB034951.1
4543	1714	163	884	2087	1326	AB035305.1
35	80	70	59	80	110	AB035305.1
35	34	30	31	24	31	AB035305.1
3881	2337	2714	4593	6208	6344	AB035305.1
42	39	40	60	34	42	AB035305.1
35	30	30	30	29	30	AB035482.1
34	36	33	140	472	388	AB035482.1
30	28	32	31	27	32	AB035482.1
248	148	142	121	123	271	AB035482.1
34	85	30	34	72	82	AB035482.1
138	401	177	430	720	2486	AB035745.1
28	34	29	39	32	28	AB035745.1
37	35	31	367	32	30	AB035745.1
30	101	27	47	73	68	AB035745.1
33	29	32	55	33	28	AB035745.1
2807	443	116	606	2077	2259	AB036432.1
65	92	37	39	207	155	AB036432.1
4121	338	85	234	3515	854	AB036432.1
37	27	30	29	32	30	AB036432.1
670	68	50	51	421	130	AB036432.1
37	28	159	37	81	77	AB036737.1
33	32	31	552	25	27	AB036737.1
31	39	31	39	29	34	AB036737.1
67	440	99	317	181	381	AB036737.1
32	31	29	29	32	27	AB036737.1
31	27	31	41	29	31	AB037736.1
32	43	27	28	224	330	AB037736.1
82	743	27	407	385	503	AB037736.1
37	31	31	49	28	28	AB037736.1
29	71	268	204	43	55	AB037736.1
40	54	35	42	43	71	AB037768.1
3631	4071	939	2708	4448	7008	AB037768.1
159	110	234	107	56	64	AB037768.1
35	59	315	80	110	76	AB037768.1
29	164	125	164	68	93	AB037768.1
32	29	46	62	31	36	AB038463.1
35	29	31	35	26	33	AB038463.1
68	74	31	33	47	54	AB038463.1
32	39	42	83	51	90	AB038463.1
33	28	33	31	31	28	AB038463.1
45	148	34	95	173	208	AB039327.2
31	31	29	30	30	28	AB039327.2
34	34	33	28	30	32	AB039327.2
1072	675	599	702	496	464	AB039327.2
49	84	42	75	49	95	AB039327.2
165	107	250	728	189	541	AB039947.1
96	190	213	564	293	1089	AB039947.1
36	29	30	86	31	32	AB039947.1
45	32	34	187	33	37	AB039947.1
29	60	129	408	342	672	AB039947.1
34	81	342	92	60	80	AB040120.1
355	196	30	331	80	76	AB040120.1
36	36	29	112	27	31	AB040120.1
46	588	388	539	156	314	AB040120.1
206	96	38	41	115	102	AB040120.1
38	32	33	34	30	30	AB040875.1
33	65	29	74	49	59	AB040875.1
77	56	5863	2612	40	60	AB040875.1
41	39	35	32	28	35	AB040875.1
28	52	104	1734	591	476	AB040875.1
36	30	30	33	36	37	AB042199.1
446	193	35	102	310	692	AB042199.1
41	38	33	32	35	38	AB042199.1
39	46	31	196	27	32	AB042199.1
39	62	2432	5618	33	45	AB042199.1
40	34	129	105	29	30	AB042557.1
32	31	33	64	26	31	AB042557.1
56	33	41	35	28	32	AB042557.1
43	803	31	231	1318	1271	AB042557.1
29	80	28	37	103	91	AB042557.1
33	35	27	71	39	72	AB042563.1
30	239	32	115	430	839	AB042563.1
30	29	29	35	29	27	AB042563.1
43	37	39	366	40	42	AB042563.1
31	28	30	30	34	31	AB042563.1
34	27	31	28	27	28	AB043821.1
39	29	28	32	26	27	AB043821.1
39	41	33	48	31	30	AB043821.1
38	50	37	106	33	70	AB043821.1
1847	172	564	544	412	115	AB043821.1
33	518	548	1469	1522	2963	AB044548.1
34	29	92	545	34	30	AB044548.1
36	31	34	320	31	31	AB044548.1
34	30	30	30	38	35	AB044548.1
33	29	33	29	30	27	AB044548.1
940	81	31	63	429	132	AB044805.1
41	52	32	40	35	31	AB044805.1
41	30	30	32	26	27	AB044805.1
28	25	27	129	29	30	AB044805.1
44	28	32	27	27	27	AB044805.1
32	31	30	256	31	27	AB044806.1
36	33	31	35	31	28	AB044806.1
36	29	30	27	28	33	AB044806.1
35	30	32	27	33	28	AB044806.1
36	31	28	42	33	30	AB044806.1
38	30	35	57	29	31	AB045829.1
30	30	32	29	26	30	AB045829.1
28	704	42	121	432	741	AB045829.1
33	29	30	33	28	27	AB045829.1
247	45	32	61	81	139	AB045829.1
414	90	29	38	203	207	AB049113.1
35	30	30	31	29	34	AB049113.1
31	85	29	26	83	170	AB049113.1
32	30	30	43	29	31	AB049113.1
34	258	1792	1009	1072	691	AB049113.1
36	111	42	35	88	86	AB050856.1
1826	481	69	144	917	426	AB050856.1
39	38	57	67	77	159	AB050856.1
69	54	33	50	58	50	AB050856.1
50	1092	40	1017	1051	1469	AB050856.1
35	92	420	176	611	570	AB054985.1
33	28	28	34	29	28	AB054985.1
38	29	37	32	29	27	AB054985.1
44	33	32	30	34	33	AB054985.1
33	30	234	196	35	30	AB054985.1
33	29	34	435	32	32	AB055804.1
33	37	38	82	37	37	AB055804.1
30	38	33	27	41	26	AB055804.1
678	322	1094	602	530	716	AB055804.1
9991	878	6694	6190	11229	8999	AB055804.1
2641	328	34	116	1049	345	AC000099
27	264	37	60	138	313	AC000099
36	27	31	28	28	30	AC000099
49	38	37	28	29	43	AC000099
35	36	38	183	32	44	AC000099
44	31	34	30	34	35	AC002310
40	29	30	269	33	36	AC002310
1301	312	180	196	626	280	AC002310
37	60	32	429	35	146	AC002310
40	57	29	576	40	258	AC002310
1408	100	48	316	1569	656	AC004472
33	35	250	143	38	64	AC004472
1671	2211	45	497	2267	5213	AC004472
37	624	30	29	1314	2184	AC004472
81	28	29	33	33	26	AC004472
38	121	607	557	332	323	AC004857
43	37	41	40	44	38	AC004857
33	28	155	231	26	31	AC004857
540	220	30	1355	1907	446	AC004857
38	43	76	56	138	102	AC004857
38	28	28	26	27	28	AC005034
34	27	32	28	29	26	AC005034
30	42	33	26	79	86	AC005034
726	793	228	101	516	513	AC005034
31	30	39	59	29	31	AC005034
39	33	33	34	32	33	AC005591
82	59	39	55	53	66	AC005591
35	28	28	31	27	27	AC005591
41	37	34	31	38	33	AC005591
33	30	30	29	35	37	AC005591
28	29	118	428	27	28	AC005600
40	36	30	32	30	30	AC005600
28	29	30	32	29	25	AC005600
30	31	33	28	32	28	AC005600
31	29	28	646	29	27	AC005600
43	41	33	34	31	31	AC005943
32	28	31	27	33	31	AC005943
30	29	28	28	33	36	AC005943
35	27	35	27	31	30	AC005943
49	42	37	35	40	32	AC005943
32	41	37	30	34	39	AC005954
47	41	35	129	36	44	AC005954
36	38	36	34	30	40	AC005954
49	39	33	63	33	51	AC005954
107	103	47	38	350	315	AC005954
34	3307	31	1567	4161	5321	AC006144
32	27	28	34	33	29	AC006144
53	54	44	34	39	37	AC006144
31	28	32	123	29	29	AC006144
50	32	35	39	34	45	AC006144
29	173	287	366	72	210	AC084239
386	197	107	167	136	117	AC084239
29	29	30	29	28	30	AC084239
40	31	30	30	37	38	AC084239
34	4572	273	3218	7250	8196	AC084239
44	31	30	30	40	38	AD001527
64	43	32	41	40	49	AD001527
35	32	29	30	28	28	AD001527
33	30	30	74	30	31	AD001527
34	25	31	29	26	26	AD001527
35	37	33	70	38	58	AF000672.1
38	30	28	60	30	31	AF000672.1
29	30	29	33	34	29	AF000672.1
32	33	32	101	45	35	AF000672.1
32	28	298	195	27	28	AF000672.1
34	501	89	171	480	626	AF000992.1
32	28	35	25	33	29	AF000992.1
37	61	33	869	144	248	AF000992.1
264	39	29	198	34	28	AF000992.1
30	30	30	29	32	31	AF000992.1
31	29	28	31	28	32	AF000994.1
30	370	192	326	76	206	AF000994.1
29	138	29	102	77	92	AF000994.1
4110	1429	2816	1822	3180	2141	AF000994.1
308	111	110	103	109	153	AF000994.1
35	25	29	33	29	29	AF001212.1
36	35	34	27	31	30	AF001212.1
29	31	34	27	34	29	AF001212.1
30	2111	31	122	3236	6430	AF001212.1
37	28	33	28	29	28	AF001212.1
36	31	29	29	31	28	AF001294.1
39	28	31	36	31	32	AF001294.1
975	139	40	64	214	246	AF001294.1
438	198	39	115	51	99	AF001294.1
60	27	33	28	36	34	AF001294.1
725	500	61	75	594	741	AF001434.1
39	68	42	46	50	117	AF001434.1
35	27	31	30	30	32	AF001434.1
30	28	33	129	34	30	AF001434.1
78	71	31	30	45	62	AF001434.1
85	44	30	104	37	51	AF001549
82	61	34	47	29	30	AF001549
64	50	32	31	192	161	AF001549
32	1247	60	2267	1906	2433	AF001549
39	40	32	82	34	39	AF001549
37	27	29	34	32	29	AF001690.1
33	250	35	2356	75	511	AF001690.1
37	29	28	28	33	31	AF001690.1
35	28	34	32	33	26	AF001690.1
29	76	31	1088	43	213	AF001690.1
41	36	34	30	34	33	AF002280.1
42	141	36	329	750	678	AF002280.1
42	34	30	28	31	33	AF002280.1
36	44	28	38	40	52	AF002280.1
45	48	37	34	39	33	AF002280.1
47	201	241	1620	937	671	AF004222
43	483	1167	1602	1270	1130	AF004222
47	240	416	445	421	320	AF004222
37	32	34	30	33	27	AF004222
29	206	30	81	3650	2151	AF004222
239	185	112	453	143	527	AF004231.1
33	588	29	357	184	2376	AF004231.1
1540	293	1139	785	320	629	AF004231.1
948	365	103	419	323	211	AF004231.1
618	199	50	155	122	115	AF004231.1
34	159	200	321	67	135	AF004561.1
40	43	30	74	43	42	AF004561.1
27	59	63	46	33	32	AF004561.1
135	92	31	28	31	52	AF004561.1
31	69	384	800	26	31	AF004561.1
30	77	48	193	367	367	AF005046
38	208	31	526	1417	1631	AF005046
30	33	51	152	30	30	AF005046
30	31	80	171	27	29	AF005046
33	31	34	146	25	30	AF005046
941	135	1009	301	773	302	AF005050
39	49	29	42	43	61	AF005050
47	84	151	118	128	190	AF005050
30	30	28	273	32	33	AF005050
57	32	667	71	148	62	AF005050
34	33	46	51	29	32	AF005213.1
51	863	46	483	2817	2587	AF005213.1
29	46	2854	2000	31	42	AF005213.1
56	750	2368	508	1373	2013	AF005213.1
56	480	559	512	1818	3487	AF005213.1
176	300	291	386	232	340	AF005422.1
31	162	30	311	585	316	AF005422.1
32	31	32	47	31	29	AF005422.1
58	41	33	34	38	40	AF005422.1
43	28	30	31	29	34	AF005422.1
49	31	34	34	30	31	AF006011.1
37	38	48	257	30	28	AF006011.1
503	149	35	237	194	110	AF006011.1
55	47	35	34	35	29	AF006011.1
1328	1562	585	1870	2437	2805	AF006011.1
29	203	203	298	384	408	AF006060.1
33	1690	32	1157	659	2017	AF006060.1
196	176	225	306	186	499	AF006060.1
34	26	31	37	28	28	AF006060.1
30	51	31	112	31	39	AF006060.1
1193	108	46	243	319	88	AF006516.1
33	48	77	69	28	34	AF006516.1
132	677	40	326	2331	2459	AF006516.1
30	31	31	27	29	32	AF006516.1
871	464	253	281	270	249	AF006516.1
49	1319	66	523	1090	1201	AF006623.1
3906	426	34	123	3164	982	AF006623.1
30	27	33	35	34	30	AF006623.1
32	28	44	40	36	32	AF006623.1
34	27	63	32	31	26	AF006623.1
34	29	33	48	31	37	AF007135.1
2554	2238	387	1488	2334	2298	AF007135.1
1404	882	219	503	726	637	AF007135.1
573	301	215	248	474	376	AF007135.1
497	399	94	237	162	166	AF007135.1
30	30	823	160	33	33	AF007141.1
38	32	32	27	32	29	AF007141.1
39	34	30	27	30	31	AF007141.1
36	27	31	37	27	27	AF007141.1
34	26	30	28	27	31	AF007141.1
36	32	32	33	36	33	AF007145.1
30	144	668	220	163	291	AF007145.1
34	29	185	91	28	36	AF007145.1
1377	586	98	248	1195	436	AF007145.1
31	28	29	44	29	30	AF007145.1
30	29	31	28	31	35	AF007162.1
56	54	43	41	37	37	AF007162.1
27	24	33	27	28	32	AF007162.1
41	34	31	32	29	39	AF007162.1
42	29	33	73	45	36	AF007162.1
27	92	31	126	56	99	AF007217.1
32	33	30	30	26	29	AF007217.1
33	32	75	60	27	27	AF007217.1
125	897	901	1196	1435	1650	AF007217.1
59	46	36	61	49	42	AF007217.1
224	44	98	84	66	52	AF008915.1
476	640	77	351	451	484	AF008915.1
32	1205	103	710	837	1571	AF008915.1
59	43	761	694	47	50	AF008915.1
28	31	31	34	26	26	AF008915.1
37	28	32	59	27	28	AF008936.1
34	30	32	29	32	30	AF008936.1
1843	397	35	1679	2671	1253	AF008936.1
183	45	41	148	137	88	AF008936.1
38	30	334	107	36	29	AF008936.1
37	33	31	34	34	28	AF009007.1
40	30	31	29	31	27	AF009007.1
40	31	31	29	29	32	AF009007.1
38	76	32	917	132	257	AF009007.1
31	30	28	40	27	30	AF009007.1
44	58	32	46	107	147	AF009205.1
31	28	28	28	32	31	AF009205.1
35	1663	2540	2616	1014	3506	AF009205.1
31	30	31	27	29	25	AF009205.1
72	48	38	129	38	41	AF009205.1
39	26	31	32	26	31	AF009353.1
32	32	28	27	30	32	AF009353.1
35	26	31	30	36	32	AF009353.1
44	71	88	98	200	513	AF009353.1
35	27	97	463	38	35	AF009353.1
43	30	35	31	33	35	AF009424.1
189	555	203	185	596	701	AF009424.1
32	31	33	29	28	28	AF009424.1
853	384	296	557	503	582	AF009424.1
37	52	41	1079	734	329	AF009424.1
35	31	51	200	87	67	AF009634.1
41	33	29	33	32	31	AF009634.1
49	36	32	29	31	32	AF009634.1
31	96	33	31	61	36	AF009634.1
26	88	1540	319	402	255	AF009634.1
132	69	90	80	68	54	AF010126.1
36	46	31	31	33	33	AF010126.1
32	29	31	31	27	29	AF010126.1
38	37	33	66	37	31	AF010126.1
40	29	30	28	28	39	AF010126.1
878	230	113	327	393	289	AF010144.1
486	95	58	119	130	129	AF010144.1
142	63	51	219	62	39	AF010144.1
224	143	738	423	127	232	AF010144.1
322	212	329	197	230	330	AF010144.1
40	28	29	30	28	32	AF010316.1
38	35	33	33	35	32	AF010316.1
36	48	32	31	36	44	AF010316.1
28	29	29	149	29	31	AF010316.1
31	28	30	276	29	32	AF010316.1
168	282	295	464	618	1516	AF010404.1
40	30	32	28	137	336	AF010404.1
31	28	33	28	28	29	AF010404.1
32	26	29	29	29	30	AF010404.1
29	134	36	126	347	491	AF010404.1
918	476	393	692	452	501	AF010601.1
365	261	115	152	198	225	AF010601.1
48	29	86	148	35	31	AF010601.1
62	137	30	123	153	141	AF010601.1
290	72	33	73	44	92	AF010601.1
38	37	39	34	34	37	AF011466.1
36	32	29	28	36	35	AF011466.1
52	35	32	191	39	44	AF011466.1
36	38	37	36	38	29	AF011466.1
36	88	30	95	211	167	AF011466.1
37	27	38	33	29	29	AF011499
29	32	31	29	29	31	AF011499
35	30	40	72	36	33	AF011499
28	235	30	26	410	1958	AF011499
34	74	29	30	73	226	AF011499
41	326	36	27	343	680	AF011793.1
31	30	31	55	36	30	AF011793.1
35	305	41	324	31	738	AF011793.1
31	1488	27	454	2670	2420	AF011793.1
36	32	47	69	34	31	AF011793.1
35	25	173	540	27	26	AF012074.1
41	34	32	221	31	26	AF012074.1
34	32	29	30	27	30	AF012074.1
34	228	29	323	525	935	AF012074.1
29	32	28	130	28	35	AF012074.1
35	37	31	28	29	30	AF012108.1
72	41	42	110	43	52	AF012108.1
37	36	33	30	40	39	AF012108.1
1487	121	28	393	1118	366	AF012108.1
32	26	35	33	26	32	AF012108.1
38	33	31	27	46	36	AF013168.1
33	28	567	1022	29	30	AF013168.1
25	212	99	206	116	241	AF013168.1
36	71	29	28	39	55	AF013168.1
198	130	72	118	78	86	AF013168.1
28	60	112	70	34	87	AF014403.1
204	39	98	37	61	56	AF014403.1
47	64	48	52	86	117	AF014403.1
27	33	52	177	41	40	AF014403.1
35	268	303	299	942	1393	AF014403.1
29	3396	115	105	1776	2266	AF015042.1
41	26	29	28	28	32	AF015042.1
51	30	36	47	31	34	AF015042.1
32	30	34	32	41	37	AF015042.1
450	72	109	77	316	189	AF015042.1
36	54	38	30	31	86	AF015043.1
38	39	36	34	44	42	AF015043.1
33	35	28	31	32	34	AF015043.1
30	29	42	74	28	27	AF015043.1
634	78	33	634	74	214	AF015043.1
120	819	203	567	628	1198	AF015524.1
36	38	32	37	36	28	AF015524.1
37	66	30	211	448	301	AF015524.1
34	29	31	32	29	34	AF015524.1
33	32	34	209	29	27	AF015524.1
35	25	30	2330	28	29	AF015593.1
31	27	28	29	28	30	AF015593.1
41	28	30	29	31	27	AF015593.1
35	107	31	97	736	666	AF015593.1
36	29	37	179	31	29	AF015593.1
1263	1457	471	588	1675	1800	AF016266.1
168	76	40	88	102	105	AF016266.1
190	207	147	229	154	141	AF016266.1
1449	294	634	319	149	715	AF016266.1
125	35	440	180	49	46	AF016266.1
31	29	27	27	28	28	AF016535.1
478	327	200	480	1705	657	AF016535.1
32	27	29	32	33	35	AF016535.1
33	28	29	26	28	30	AF016535.1
36	106	31	118	149	85	AF016535.1
37	30	30	29	31	32	AF017306.1
39	29	32	29	28	29	AF017306.1
30	29	34	27	28	28	AF017306.1
1121	288	328	392	801	317	AF017306.1
31	28	30	29	27	27	AF017306.1
32	24	31	33	34	28	AF018081.1
33	27	31	29	28	32	AF018081.1
35	32	31	27	35	33	AF018081.1
417	71	370	106	349	164	AF018081.1
35	32	44	32	27	31	AF018081.1
447	1668	91	187	397	2315	AF019214.1
26	82	103	168	33	60	AF019214.1
33	343	1229	998	948	1920	AF019214.1
608	46	30	73	489	127	AF019214.1
33	25	30	30	31	28	AF019214.1
39	43	31	110	205	121	AF020043.1
35	82	28	471	28	26	AF020043.1
156	75	179	98	72	87	AF020043.1
152	3059	756	1694	3886	3597	AF020043.1
46	541	171	2862	254	553	AF020043.1
36	31	33	277	33	33	AF020543.1
31	27	28	28	31	26	AF020543.1
52	88	38	59	85	142	AF020543.1
29	98	29	102	101	248	AF020543.1
30	27	30	91	28	31	AF020543.1
30	29	34	35	27	31	AF020768.1
1030	164	32	115	981	388	AF020768.1
41	39	33	135	34	32	AF020768.1
34	29	31	31	31	31	AF020768.1
30	27	29	29	30	27	AF020768.1
27	29	30	28	34	33	AF020769.1
34	28	30	235	32	31	AF020769.1
179	120	94	78	50	65	AF020769.1
48	28	33	956	32	36	AF020769.1
1805	3047	34	1461	4897	8113	AF020769.1
36	35	32	30	28	31	AF021233.1
39	30	31	27	29	30	AF021233.1
27	27	28	28	26	32	AF021233.1
34	31	30	27	35	31	AF021233.1
31	28	269	111	29	27	AF021233.1
1839	177	967	315	799	771	AF022048.1
30	32	32	56	32	35	AF022048.1
34	31	33	1044	29	44	AF022048.1
39	73	680	194	36	83	AF022048.1
31	72	31	303	723	577	AF022048.1
43	35	32	83	39	35	AF022229.1
193	144	152	814	187	207	AF022229.1
2469	1802	782	1482	1901	2987	AF022229.1
29	28	35	27	28	32	AF022229.1
46	37	33	34	34	30	AF022229.1
31	219	33	1300	1393	1749	AF022375.1
31	73	55	89	31	46	AF022375.1
169	61	86	94	43	31	AF022375.1
32	27	30	29	28	32	AF022375.1
34	520	113	387	447	542	AF022375.1
28	97	28	30	26	33	AF022654.1
32	30	32	35	26	34	AF022654.1
32	94	41	54	107	147	AF022654.1
34	25	30	30	28	33	AF022654.1
1644	860	600	461	1374	997	AF022654.1
35	110	37	725	189	131	AF022991
33	148	36	1059	285	247	AF022991
35	30	212	778	32	35	AF022991
32	29	31	30	31	33	AF022991
29	26	29	39	28	29	AF022991
38	31	31	37	37	34	AF023265.1
42	42	30	617	33	38	AF023265.1
35	33	33	32	26	43	AF023265.1
35	27	38	164	29	29	AF023265.1
607	173	46	128	719	760	AF023265.1
105	95	56	100	193	144	AF024579.1
28	48	31	28	44	64	AF024579.1
684	342	31	108	504	385	AF024579.1
401	450	69	423	362	314	AF024579.1
35	501	36	38	293	460	AF024579.1
28	31	27	26	29	34	AF026219.1
37	62	32	235	404	457	AF026219.1
38	36	68	87	26	33	AF026219.1
34	31	29	32	31	27	AF026219.1
38	260	31	170	288	1095	AF026219.1
38	33	32	35	38	29	AF026402
45	52	41	59	51	55	AF026402
37	29	28	26	34	32	AF026402
31	28	34	27	31	31	AF026402
35	28	27	33	31	28	AF026402
34	29	30	28	40	28	AF027205.1
36	26	28	28	29	26	AF027205.1
37	32	35	29	29	25	AF027205.1
33	31	29	25	27	27	AF027205.1
105	96	52	61	145	138	AF027205.1
83	84	33	60	112	123	AF027706.1
92	116	130	208	80	74	AF027706.1
31	35	28	49	28	28	AF027706.1
122	54	39	145	63	74	AF027706.1
527	165	88	213	318	266	AF027706.1
46	29	96	63	30	31	AF028333.1
31	28	32	28	27	26	AF028333.1
27	333	31	1127	969	1185	AF028333.1
25	26	30	29	29	25	AF028333.1
34	67	29	35	147	139	AF028333.1
70	170	355	562	242	485	AF029674.1
36	31	29	27	28	31	AF029674.1
39	30	3642	2318	29	26	AF029674.1
38	39	33	49	31	33	AF029674.1
34	31	28	29	28	26	AF029674.1
36	28	34	32	28	32	AF029750.1
33	34	30	28	26	32	AF029750.1
29	27	166	48	31	33	AF029750.1
34	949	85	530	960	1187	AF029750.1
34	33	32	29	26	35	AF029750.1
40	31	2366	1447	31	27	AF029780.1
37	27	30	28	32	37	AF029780.1
40	29	30	28	29	32	AF029780.1
37	28	29	31	30	28	AF029780.1
67	47	81	38	32	47	AF029780.1
35	73	31	121	125	234	AF029899.1
40	193	35	143	315	459	AF029899.1
31	25	33	332	30	30	AF029899.1
44	33	498	145	33	41	AF029899.1
40	85	42	52	236	253	AF029899.1
31	127	40	293	30	105	AF030514.1
30	26	33	50	27	30	AF030514.1
34	41	263	512	29	113	AF030514.1
32	26	30	170	28	26	AF030514.1
31	112	34	221	145	211	AF030514.1
36	28	27	30	31	29	AF031138.1
38	35	32	590	55	33	AF031138.1
30	29	35	32	30	29	AF031138.1
51	442	785	408	1595	2063	AF031138.1
392	48	1249	312	526	146	AF031138.1
30	230	139	235	72	131	AF031587.1
32	212	78	1387	202	396	AF031587.1
35	32	29	259	27	81	AF031587.1
35	33	29	39	37	32	AF031587.1
32	30	30	29	41	46	AF031587.1
28	73	1810	591	52	512	AF031824.1
33	30	30	30	27	30	AF031824.1
29	32	740	876	31	37	AF031824.1
56	38	34	214	29	170	AF031824.1
31	33	32	31	29	30	AF031824.1
34	32	32	58	24	31	AF031924.1
32	29	31	29	26	28	AF031924.1
2478	933	29	312	2110	790	AF031924.1
32	26	29	30	35	27	AF031924.1
32	30	33	234	28	123	AF031924.1
38	37	32	79	31	31	AF032900.1
43	54	37	37	437	511	AF032900.1
52	37	34	37	37	33	AF032900.1
297	250	94	111	71	99	AF032900.1
38	29	33	180	35	30	AF032900.1
32	414	54	425	89	224	AF033026.1
58	106	29	39	85	81	AF033026.1
30	178	30	123	111	542	AF033026.1
32	25	32	31	30	31	AF033026.1
54	66	45	54	48	56	AF033026.1
32	34	33	222	29	33	AF033850.1
38	29	31	26	30	34	AF033850.1
35	28	30	33	30	30	AF033850.1
32	26	31	27	27	30	AF033850.1
39	39	36	30	32	32	AF033850.1
33	27	34	42	29	29	AF033861.1
39	35	31	48	26	36	AF033861.1
46	35	31	30	35	33	AF033861.1
36	47	94	370	64	95	AF033861.1
188	76	50	251	58	50	AF033861.1
34	377	60	231	491	1422	AF034102.1
33	30	32	81	30	38	AF034102.1
42	29	50	63	30	30	AF034102.1
34	27	29	131	30	29	AF034102.1
30	33	83	264	38	47	AF034102.1
37	177	30	215	135	563	AF034607.1
76	174	45	176	948	515	AF034607.1
33	27	33	30	29	28	AF034607.1
35	32	32	31	31	32	AF034607.1
39	31	29	48	28	28	AF034607.1
32	328	32	66	3740	2059	AF034759.1
67	96	60	136	44	62	AF034759.1
255	160	99	105	64	76	AF034759.1
140	68	33	31	584	206	AF034759.1
29	28	29	111	25	32	AF034759.1
210	124	54	112	88	86	AF034956
561	314	81	82	147	142	AF034956
238	143	170	219	106	134	AF034956
198	143	72	105	211	283	AF034956
43	28	36	33	33	35	AF035299.1
50	34	33	30	36	38	AF035299.1
43	27	31	115	28	30	AF035299.1
39	30	30	31	35	37	AF035299.1
63	45	44	78	32	32	AF035299.1
206	33	29	30	256	66	AF035302.1
46	29	32	30	57	41	AF035302.1
35	31	34	27	35	35	AF035302.1
35	347	35	193	195	212	AF035302.1
27	27	30	254	27	26	AF035302.1
35	53	55	607	53	57	AF035309.1
12674	2637	35	4253	13107	6835	AF035309.1
32	33	36	32	28	30	AF035309.1
34	29	32	28	30	32	AF035309.1
195	48	29	31	80	53	AF035309.1
36	150	201	218	27	309	AF035321.1
33	260	81	622	107	175	AF035321.1
52	36	31	32	33	43	AF035321.1
88	542	36	296	1273	1567	AF035321.1
220	334	31	85	350	656	AF035321.1
45	29	30	45	31	33	AF035621.1
31	29	32	40	34	34	AF035621.1
32	522	1074	878	417	392	AF035621.1
41	31	29	29	38	35	AF035621.1
38	29	31	35	32	31	AF035621.1
31	35	38	32	34	37	AF035625
31	29	29	31	30	29	AF035625
37	27	30	27	31	29	AF035625
32	32	29	25	24	29	AF035625
36	27	30	26	33	27	AF035625
88	100	336	54	38	85	AF035737.1
32	85	47	111	64	81	AF035737.1
49	51	39	37	35	33	AF035737.1
29	27	29	30	24	34	AF035737.1
38	27	31	32	31	29	AF035737.1
647	237	531	390	1633	946	AF035771.1
58	112	28	216	892	780	AF035771.1
30	26	28	30	26	30	AF035771.1
34	165	30	275	1267	1176	AF035771.1
11551	939	31	38	12343	4280	AF035771.1
32	244	31	97	114	185	AF035776.1
37	471	1187	965	222	376	AF035776.1
33	31	27	36	35	28	AF035776.1
36	31	176	98	32	29	AF035776.1
32	736	256	612	2724	2283	AF035824.1
35	38	40	1067	44	36	AF035824.1
32	25	29	31	27	27	AF035824.1
9387	4715	31	6332	8533	8382	AF035824.1
32	29	332	142	27	79	AF035824.1
38	39	445	449	33	32	AF036269.1
32	26	31	27	27	29	AF036269.1
139	109	129	86	133	107	AF036269.1
34	33	37	551	44	43	AF036269.1
33	30	30	65	38	73	AF036269.1
42	39	33	31	33	41	AF036906.1
31	29	31	28	30	31	AF036906.1
31	69	33	32	74	94	AF036906.1
35	1350	31	204	1802	3879	AF036906.1
38	43	33	46	42	66	AF036906.1
37	28	32	29	27	33	AF037195
38	29	32	29	28	31	AF037195
33	27	30	27	37	27	AF037195
40	27	29	26	34	34	AF037195
34	34	45	34	35	34	AF037195
1022	377	30	103	628	836	AF037261.1
99	171	37	153	242	641	AF037261.1
44	32	36	37	32	35	AF037261.1
32	32	28	30	32	34	AF037261.1
153	220	29	188	207	239	AF037261.1
29	30	27	31	31	53	AF037334.1
38	30	29	39	33	32	AF037334.1
37	81	34	79	123	70	AF037334.1
483	865	182	363	1174	1024	AF037334.1
34	29	30	34	31	31	AF037334.1
41	46	43	168	35	33	AF038602.1
33	27	30	26	28	27	AF038602.1
32	27	30	31	28	34	AF038602.1
36	34	31	123	29	31	AF038602.1
40	32	31	30	36	31	AF038602.1
30	28	30	218	34	28	AF038661.1
35	26	30	28	38	35	AF038661.1
96	579	34	94	443	440	AF038661.1
36	32	35	37	34	31	AF038661.1
31	53	34	119	54	69	AF038661.1
44	41	667	588	35	61	AF039217.1
31	32	31	675	34	35	AF039217.1
39	114	32	76	64	127	AF039217.1
30	180	92	346	146	162	AF039217.1
32	36	48	276	33	28	AF039217.1
37	30	28	32	26	32	AF039555.1
819	374	1089	690	741	885	AF039555.1
44	32	1428	1397	29	30	AF039555.1
217	69	58	45	150	161	AF039555.1
32	111	39	1024	41	55	AF039555.1
52	109	92	71	291	655	AF040105
33	28	32	30	31	29	AF040105
47	85	69	75	218	526	AF040105
63	117	100	84	293	689	AF040105
44	62	80	52	170	366	AF040105
46	29	33	57	32	41	AF040704.1
39	27	30	29	30	30	AF040704.1
36	44	31	50	56	36	AF040704.1
40	34	32	30	31	39	AF040704.1
717	151	29	154	666	869	AF040704.1
32	28	33	702	29	32	AF040723.1
782	1116	31	55	1228	3111	AF040723.1
50	32	37	78	32	33	AF040723.1
92	83	26	54	61	127	AF040723.1
49	31	37	71	29	32	AF040723.1
40	29	33	31	34	31	AF040751.1
44	34	31	39	36	37	AF040751.1
33	34	41	29	28	31	AF040751.1
34	32	30	32	36	36	AF040751.1
35	30	31	26	31	44	AF040751.1
37	30	32	36	32	31	AF041432.1
28	30	28	47	32	35	AF041432.1
33	178	4683	1246	246	168	AF041432.1
140	639	93	545	1866	2204	AF041432.1
29	108	28	28	436	351	AF041432.1
31	83	34	183	259	339	AF041461.1
31	28	28	30	28	31	AF041461.1
38	30	31	60	34	31	AF041461.1
2063	1065	655	1004	467	943	AF041461.1
32	59	29	77	26	40	AF041461.1
33	770	132	3003	90	2567	AF042386.1
33	223	104	1300	559	789	AF042386.1
34	29	28	28	25	27	AF042386.1
38	24	29	547	32	29	AF042386.1
27	26	3932	1868	29	33	AF042386.1
34	38	184	235	32	326	AF043294.2
32	36	28	31	26	32	AF043294.2
210	849	1676	855	1103	1377	AF043294.2
916	104	27	30	516	941	AF043294.2
76	156	913	440	370	485	AF043294.2
16270	6030	555	3369	12771	7006	AF043337.1
8569	7193	241	3385	9295	9547	AF043337.1
3296	3996	2328	2056	2927	2875	AF043337.1
391	289	55	401	222	354	AF043337.1
735	148	61	153	202	168	AF043337.1
1070	731	344	391	893	689	AF044221.1
34	103	43	64	59	59	AF044221.1
205	58	296	97	49	52	AF044221.1
86	43	27	187	31	37	AF044221.1
28	27	94	81	39	26	AF044221.1
40	45	34	39	200	311	AF044263
149	159	32	167	107	252	AF044263
43	865	1354	796	5613	4410	AF044263
56	1022	768	566	2358	2140	AF044263
72	49	28	197	58	77	AF044263
44	34	31	135	30	30	AF044773.1
42	33	30	36	42	33	AF044773.1
34	25	27	28	27	28	AF044773.1
63	53	75	67	46	39	AF044773.1
342	500	32	516	1718	2519	AF044773.1
46	56	72	70	42	45	AF045451.1
30	40	30	425	38	35	AF045451.1
62	46	152	362	30	46	AF045451.1
30	32	42	95	58	46	AF045451.1
1989	822	159	1408	940	1483	AF045451.1
80	257	41	105	293	410	AF047020.1
31	45	30	37	35	46	AF047020.1
32	33	76	66	33	33	AF047020.1
33	27	29	181	31	27	AF047020.1
174	392	30	110	1081	1122	AF047020.1
110	127	72	61	77	89	AF047033.1
29	363	237	109	177	286	AF047033.1
31	31	34	68	27	31	AF047033.1
1061	293	240	403	447	130	AF047033.1
247	81	32	58	143	107	AF047033.1
30	32	33	29	27	27	AF047190.1
40	35	33	33	40	34	AF047190.1
45	37	33	35	106	71	AF047190.1
59	45	37	35	28	30	AF047190.1
39	38	29	30	29	26	AF047190.1
43	33	29	49	27	27	AF047598.1
37	50	41	127	62	113	AF047598.1
73	234	43	155	223	241	AF047598.1
26	51	32	532	27	149	AF047598.1
1037	168	62	127	340	175	AF047598.1
27	28	34	38	30	30	AF047760.1
36	28	30	28	33	29	AF047760.1
31	27	28	28	29	26	AF047760.1
51	38	34	36	49	47	AF047760.1
37	32	53	278	32	27	AF047760.1
33	46	29	53	39	42	AF050641.1
38	29	35	33	28	33	AF050641.1
31	27	26	30	29	27	AF050641.1
500	236	34	272	681	404	AF050641.1
3548	636	689	675	1306	1183	AF050641.1
31	27	29	57	29	28	AF051782.1
28	29	1113	454	28	28	AF051782.1
35	66	28	529	73	114	AF051782.1
34	1968	30	943	462	2239	AF051782.1
39	24	30	29	32	29	AF051782.1
556	3409	3455	4580	4119	6252	AF052094.1
32	29	30	67	33	27	AF052094.1
44	201	32	248	156	241	AF052094.1
29	31	33	264	27	32	AF052094.1
29	31	149	94	28	34	AF052094.1
566	847	153	642	715	716	AF052167.1
34	422	167	1644	138	1442	AF052167.1
68	355	33	51	951	1874	AF052167.1
35	38	33	28	35	32	AF052167.1
1093	431	28	120	326	195	AF052167.1
30	2010	1029	3146	4947	5171	AF052179.1
32	29	32	31	27	28	AF052179.1
34	32	33	30	37	33	AF052179.1
36	28	30	29	30	28	AF052179.1
35	875	416	1387	2293	2327	AF052179.1
29	29	30	87	29	37	AF053356
1207	473	36	35	867	1746	AF053356
28	27	36	65	27	35	AF053356
371	141	31	46	231	584	AF053356
34	32	28	52	27	29	AF053356
39	105	35	111	48	55	AF053453.1
31	746	28	2928	890	1089	AF053453.1
36	133	55	682	1840	2508	AF053453.1
51	38	42	31	35	35	AF053453.1
143	106	29	39	166	199	AF053453.1
38	27	30	31	31	33	AF053641.1
704	80	162	546	457	210	AF053641.1
1888	115	221	429	772	469	AF053641.1
53	33	34	35	38	34	AF053641.1
205	460	170	591	358	440	AF053641.1
35	85	29	34	225	298	AF053719.1
35	464	29	539	379	1349	AF053719.1
63	483	32	611	781	1498	AF053719.1
34	33	29	29	29	31	AF053719.1
68	64	44	39	49	52	AF053719.1
39	30	47	54	29	29	AF053970.1
39	41	36	30	37	30	AF053970.1
38	35	34	34	30	34	AF053970.1
124	34	30	188	34	35	AF053970.1
46	78	32	418	108	440	AF053970.1
33	38	705	1410	36	33	AF054183.1
33	32	169	338	37	34	AF054183.1
38	40	33	31	138	53	AF054183.1
35	29	158	265	30	29	AF054183.1
36	31	30	31	40	30	AF054183.1
29	772	28	157	1219	2229	AF054841.1
31	28	28	31	29	28	AF054841.1
361	177	87	236	98	137	AF054841.1
321	5399	34	33	11645	14172	AF054841.1
537	833	195	604	1976	2395	AF054841.1
89	56	40	405	55	52	AF055024.1
32	28	32	36	32	30	AF055024.1
37	28	28	28	27	34	AF055024.1
36	28	32	98	27	27	AF055024.1
38	30	30	393	31	33	AF055024.1
37	41	39	38	44	38	AF055376.1
26	79	28	29	55	76	AF055376.1
414	187	30	46	143	277	AF055376.1
35	520	61	1105	550	461	AF055376.1
33	29	36	28	29	31	AF055376.1
32	26	41	155	32	34	AF055585.1
35	2483	3073	1383	1695	3295	AF055585.1
30	1812	31	455	1958	2036	AF055585.1
42	30	30	29	30	30	AF055585.1
42	32	31	80	32	28	AF055585.1
28	29	29	80	30	32	AF056085.1
35	40	57	52	45	51	AF056085.1
57	33	35	35	35	43	AF056085.1
472	676	33	200	1464	1077	AF056085.1
123	62	169	111	36	38	AF056085.1
139	336	50	71	180	324	AF056209.1
1501	135	1047	788	998	540	AF056209.1
1369	711	659	953	1064	973	AF056209.1
29	73	29	61	53	56	AF056209.1
37	32	29	50	30	29	AF056209.1
37	36	30	104	41	36	AF057036.1
49	30	29	34	41	38	AF057036.1
32	29	94	143	43	48	AF057036.1
31	29	28	287	28	29	AF057036.1
152	104	1030	152	332	466	AF057036.1
34	30	35	37	35	32	AF059180
34	487	3792	854	876	1129	AF059180
212	43	31	93	165	99	AF059180
34	65	30	413	58	257	AF059180
44	262	1778	529	614	844	AF059180
40	2182	4667	2069	4696	6396	AF059203.1
35	27	29	28	30	26	AF059203.1
28	31	33	28	29	27	AF059203.1
43	26	32	31	29	31	AF059203.1
40	28	47	78	28	32	AF059203.1
39	32	32	30	32	29	AF059252
989	553	33	36	1736	2315	AF059252
623	701	1433	992	2028	2845	AF059252
3996	4627	35	2305	4817	6068	AF059252
34	33	32	27	33	30	AF059252
208	74	39	469	69	168	AF059274
56	48	36	38	42	45	AF059274
219	122	40	119	214	154	AF059274
77	43	170	77	65	48	AF059274
325	206	87	581	133	304	AF059274
54	39	38	43	40	36	AF059650
30	27	29	30	31	29	AF059650
38	32	31	27	34	32	AF059650
32	61	40	37	233	387	AF059650
48	48	34	36	38	34	AF059650
27	45	34	101	44	96	AF059752.1
31	27	29	28	35	30	AF059752.1
33	31	34	26	29	30	AF059752.1
35	32	35	31	40	40	AF059752.1
29	29	31	102	30	35	AF059752.1
34	32	34	31	34	31	AF060154.1
34	27	28	32	26	30	AF060154.1
53	40	6188	2719	47	35	AF060154.1
33	28	44	41	26	34	AF060154.1
35	37	29	31	34	30	AF060154.1
35	30	30	31	30	33	AF060555.1
32	27	30	34	28	34	AF060555.1
870	1831	254	561	1380	1316	AF060555.1
29	41	29	27	40	42	AF060555.1
45	291	32	267	359	911	AF060555.1
40	31	30	26	31	30	AF060922.1
36	28	31	30	31	29	AF060922.1
49	49	42	60	36	43	AF060922.1
37	29	28	30	27	32	AF060922.1
104	1256	32	218	2602	3461	AF060922.1
31	33	36	27	32	29	AF061729.1
38	231	34	529	149	293	AF061729.1
80	153	32	50	79	129	AF061729.1
33	29	30	28	30	27	AF061729.1
38	32	29	30	28	30	AF061729.1
54	55	37	40	44	33	AF061812.1
38	36	32	32	38	39	AF061812.1
38	32	36	32	36	29	AF061812.1
59	53	38	36	33	34	AF061812.1
30	26	30	27	34	26	AF061812.1
36	32	30	28	30	28	AF061832.1
29	32	28	53	28	34	AF061832.1
36	34	29	34	29	27	AF061832.1
33	30	240	886	32	28	AF061832.1
53	39	36	33	53	39	AF061832.1
567	73	98	85	240	112	AF062347.1
114	616	431	56	772	689	AF062347.1
42	38	32	26	36	33	AF062347.1
63	43	37	56	36	44	AF062347.1
34	30	30	111	76	97	AF062347.1
28	27	31	27	29	29	AF062530.1
11734	2870	3503	3676	12429	7674	AF062530.1
34	27	27	35	27	29	AF062530.1
29	28	143	259	31	29	AF062530.1
33	28	30	83	27	25	AF062530.1
39	334	31	855	80	136	AF062537.1
37	1021	933	650	591	1186	AF062537.1
32	33	29	31	25	36	AF062537.1
59	183	32	195	513	573	AF062537.1
36	190	57	63	1003	1005	AF062537.1
48	30	818	595	34	37	AF063020.1
30	139	1232	1299	72	169	AF063020.1
32	181	27	202	261	270	AF063020.1
93	1282	2922	2539	2080	2233	AF063020.1
61	225	277	381	311	537	AF063020.1
29	156	33	194	106	329	AF063612.1
33	29	30	30	25	35	AF063612.1
32	28	30	32	29	29	AF063612.1
35	34	30	30	26	26	AF063612.1
612	570	45	552	3940	4025	AF063612.1
55	34	34	36	41	48	AF064094.1
34	29	30	30	26	27	AF064094.1
32	802	29	43	747	1165	AF064094.1
32	31	30	787	26	29	AF064094.1
28	44	463	441	31	31	AF064094.1
42	39	102	204	44	48	AF064243
38	30	30	29	40	30	AF064243
43	280	1395	465	103	158	AF064243
34	37	117	228	44	52	AF064243
32	38	155	330	47	62	AF064243
36	29	33	30	30	32	AF064491
353	317	60	34	369	386	AF064491
1016	367	133	61	1281	1316	AF064491
39	37	30	28	34	39	AF064491
838	720	115	43	1471	1558	AF064491
34	31	32	28	29	32	AF064801.1
3219	223	858	1599	2249	2330	AF064801.1
27	26	257	98	31	27	AF064801.1
29	548	29	444	364	540	AF064801.1
30	72	34	54	64	204	AF064801.1
42	295	47	65	284	322	AF064804.1
43	151	35	506	1252	1210	AF064804.1
54	433	29	139	330	522	AF064804.1
146	2528	120	1251	1754	1878	AF064804.1
30	28	30	36	50	36	AF064804.1
29	53	67	679	33	117	AF064826.1
48	687	100	559	340	636	AF064826.1
44	98	53	517	280	289	AF064826.1
41	31	30	28	34	26	AF064826.1
439	124	63	196	1004	223	AF064826.1
39	45	28	143	58	179	AF065214.1
[truncated: 41,830 more rows]
