# Supplementary material for: Systems analysis of quantitative shRNA-library screens identifies regulators of cell adhesion
Source: BMC Syst Biol. 2008 Jun 13;2:49. doi: 10.1186/1752-0509-2-49 (PMC2441606; doi:10.1186/1752-0509-2-49)
Supplement: Additional file 3 — Supplementary Table II. The 833 genes selected that belong to any significant enriched or depleted GO terms. [file 1752-0509-2-49-S3.xls]

Supplementary Table II. The 833 genes selected that belong to any significant enriched or depleted GO terms
Gene	P value in Paired Ttest	Tstatistics	GeneID
EDN2	0.0011	20.9528	1907
ABCB7	0.0019	-16.2715	22
ARNTL2	0.0020	15.7851	56938
RFXANK	0.0027	-13.5118	8625
ZNF232	0.0030	12.7514	7775
CD28	0.0031	-12.5570	940
ASMT	0.0035	-11.8293	438
PPYR1	0.0039	-11.2743	5540
ADH5	0.0040	11.1071	128
COL15A1	0.0043	10.7380	1306
CKB	0.0053	-9.6779	1152
SPOCK3	0.0066	-8.6420	50859
EMP3	0.0071	8.2852	2014
MYT2	0.0072	8.2309	8827
ZNF219	0.0079	7.8689	51222
IL6ST	0.0080	7.8232	3572
MEOX2	0.0080	7.8013	4223
EPHB4	0.0092	7.2683	2050
KLF10	0.0093	7.2104	7071
TFEC	0.0097	7.0622	22797
NPC1	0.0098	7.0363	4864
ACSL1	0.0101	6.9240	2180
POU3F2	0.0101	6.9224	5454
FUBP1	0.0104	6.8358	8880
ZFP95	0.0118	6.4044	23660
SGSH	0.0124	6.2292	6448
EP300	0.0126	6.1706	2033
ZP3	0.0136	5.9491	22932
PTPRG	0.0142	5.8137	5793
FOXO1A	0.0145	5.7516	2308
PTPRR	0.0147	-5.7047	5801
NFATC3	0.0148	5.6779	4775
ZNF83	0.0154	5.5666	55769
RB1	0.0158	5.4940	5925
SAP30	0.0160	5.4520	8819
RCV1	0.0164	-5.3859	5957
PKNOX1	0.0166	5.3590	5316
ASMTL	0.0166	-5.3570	8623
DGAT1	0.0172	5.2594	8694
EEA1	0.0175	-5.2100	8411
ZNF238	0.0176	5.1863	10472
FMOD	0.0178	5.1604	2331
CILP	0.0178	5.1588	8483
ERBB4	0.0178	5.1528	2066
ZNF236	0.0179	5.1422	7776
HMGA1	0.0179	5.1379	3159
JARID1A	0.0184	5.0692	5927
CSPG2	0.0184	5.0609	1462
BTG4	0.0185	5.0475	54766
CREB5	0.0188	5.0083	9586
CCL3	0.0191	4.9721	414062
FABP7	0.0194	4.9313	2173
MATN2	0.0201	4.8349	4147
EPHB3	0.0209	4.7313	2049
SYBL1	0.0213	4.6863	6845
CROT	0.0220	4.6078	54677
CD4	0.0221	4.5928	920
CRISP3	0.0225	4.5522	10321
DDR1	0.0233	4.4732	780
TRIAD3	0.0237	-4.4314	54476
FLRT3	0.0241	4.3878	23767
AZIN1	0.0245	-4.3457	51582
CBFB	0.0248	4.3260	865
OSMR	0.0248	4.3217	9180
CBL	0.0253	4.2752	867
ZNF117	0.0255	4.2600	7670
KLF9	0.0257	4.2421	687
ZF	0.0258	4.2344	58487
ATP6V0C	0.0258	-4.2270	527
ADH1B	0.0267	4.1489	125
SPG7	0.0268	4.1438	6687
HOXB2	0.0270	4.1305	3212
FAM12B	0.0271	-4.1179	64184
CREBBP	0.0279	4.0505	1387
FOXE1	0.0280	4.0501	2304
PTHLH	0.0280	4.0487	5744
RORA	0.0288	3.9872	6095
HPX	0.0289	-3.9769	3263
STAT1	0.0294	3.9365	6772
AHR	0.0296	3.9263	196
ASCL1	0.0297	3.9205	429
NPY5R	0.0298	-3.9087	4889
SPRR1A	0.0300	-3.8952	6698
ZFP37	0.0305	3.8644	7539
HSAJ2425	0.0307	3.8504	55566
ADH7	0.0308	3.8383	131
PGR	0.0311	3.8201	5241
BDKRB2	0.0320	3.7636	624
GPC3	0.0320	3.7580	2719
POLR2K	0.0321	-3.7561	5440
NKX2-2	0.0321	3.7533	4821
HOXC6	0.0321	3.7524	3223
CDKN1B	0.0324	3.7344	1027
PAX4	0.0327	3.7129	5078
PPT2	0.0333	-3.6781	80864
TFAM	0.0335	-3.6689	7019
COL18A1	0.0343	3.6209	80781
ALOX5	0.0343	-3.6199	240
APRIN	0.0343	3.6182	23047
IFNB1	0.0346	3.6031	3456
YY1	0.0346	3.6027	7528
UMOD	0.0346	-3.5989	7369
TAF5L	0.0348	3.5877	27097
NFYA	0.0349	3.5867	4800
EFEMP1	0.0355	3.5504	2202
TRIM16	0.0361	3.5149	10626
ZBTB16	0.0364	3.5005	7704
POU3F4	0.0365	3.4933	5456
HADHB	0.0370	3.4713	3032
BCL2	0.0373	-3.4527	596
IDS	0.0377	3.4328	3423
SPRR3	0.0379	-3.4204	6707
MBD1	0.0380	3.4157	4152
NF2	0.0383	3.4008	4771
TNC	0.0385	3.3941	3371
SCAND1	0.0386	3.3883	51282
CKM	0.0389	-3.3707	1158
ALOX15	0.0397	-3.3322	246
LY86	0.0400	-3.3198	9450
JUND	0.0404	3.2992	3727
FLT4	0.0407	3.2885	2324
GP6	0.0408	3.2811	51206
ZNF91	0.0413	3.2591	7644
IFITM1	0.0414	3.2542	8519
FLRT2	0.0420	3.2294	23768
ANGPTL3	0.0421	-3.2241	27329
ETV6	0.0423	3.2147	2120
TRPS1	0.0425	3.2069	7227
MMP10	0.0428	3.1962	4319
HDAC9	0.0430	3.1854	9734
DLL3	0.0433	-3.1750	10683
RARB	0.0434	3.1699	5915
SGNE1	0.0435	-3.1647	6447
ELF5	0.0436	3.1599	2001
PTPRJ	0.0444	3.1281	5795
ATF1	0.0445	3.1238	466
COL8A1	0.0448	3.1127	1295
PPARD	0.0449	3.1091	5467
ATM	0.0456	3.0785	472
HDAC5	0.0458	3.0713	10014
ISL1	0.0461	3.0624	3670
IGFBP7	0.0463	3.0536	3490
SHOX2	0.0466	3.0419	6474
EIF2AK2	0.0466	3.0402	5610
HIP2	0.0472	3.0193	3093
NTRK2	0.0472	3.0180	4915
UBTF	0.0476	-3.0049	7343
FOXD3	0.0480	-2.9920	27022
ABI1	0.0480	2.9910	10006
HIF1A	0.0480	2.9893	3091
PRRX1	0.0485	2.9728	5396
GPC4	0.0490	2.9534	2239
TAF11	0.0491	2.9509	6882
TGM3	0.0491	-2.9496	7053
PDE6G	0.0494	-2.9413	5148
HPGD	0.0494	2.9406	3248
CNTFR	0.0500	-2.9206	1271
MFAP1	0.0502	2.9146	4236
FBN2	0.0507	2.8959	2201
RUNX3	0.0515	2.8708	864
MMP19	0.0519	2.8558	4327
ZNF35	0.0519	2.8553	7584
TAF13	0.0526	2.8351	6884
NID2	0.0530	2.8227	22795
HDAC7A	0.0531	2.8201	51564
ATP5O	0.0540	-2.7913	539
BHLHB2	0.0543	2.7820	8553
DGCR6	0.0543	2.7804	8214
RORB	0.0547	2.7687	6096
MFAP5	0.0547	2.7685	8076
NPM1	0.0551	2.7561	4869
ZNF140	0.0560	2.7319	7699
ADAMTS1	0.0570	2.7021	9510
DMTF1	0.0578	2.6812	9988
ATP6V1E1	0.0582	-2.6681	529
HGS	0.0584	2.6630	9146
CD83	0.0584	-2.6624	9308
COL9A2	0.0592	2.6405	1298
FOLR3	0.0599	-2.6222	2352
HSD17B4	0.0600	2.6204	3295
ADH1A	0.0600	2.6192	124
REL	0.0603	2.6120	5966
PNLIP	0.0606	2.6041	5406
SSTR5	0.0609	2.5964	6755
BTG1	0.0610	-2.5953	694
MMP8	0.0614	2.5848	4317
PTPRT	0.0614	2.5840	11122
OR2H2	0.0618	2.5738	7932
FBN1	0.0619	2.5713	2200
PPM1D	0.0619	2.5705	8493
NPY6R	0.0621	-2.5673	4888
NFE2L3	0.0622	2.5631	9603
FABP1	0.0623	2.5619	2168
CKMT2	0.0629	-2.5450	1160
ABCA1	0.0637	2.5269	19
OMD	0.0639	2.5212	4958
FOXJ1	0.0647	2.5030	2302
ASAH1	0.0661	2.4688	427
GUCA1A	0.0663	-2.4663	2978
PTTG1	0.0667	2.4564	9232
SMAD5	0.0670	2.4495	4090
ZNF132	0.0671	2.4475	7691
TAF6	0.0672	2.4446	6878
ATP6V0E	0.0672	-2.4446	8992
GMEB1	0.0675	2.4379	10691
LUM	0.0676	2.4348	4060
ZNF197	0.0679	2.4287	10168
BLNK	0.0679	-2.4283	29760
MEIS2	0.0683	2.4195	4212
MSX1	0.0683	2.4194	4487
CKMT1B	0.0685	-2.4165	1159
ACSL5	0.0694	2.3970	51703
ATF6	0.0694	2.3964	22926
CDKN2C	0.0695	2.3934	1031
ELF3	0.0696	2.3925	1999
EN2	0.0707	2.3690	2020
KDR	0.0714	2.3544	3791
CXCL1	0.0719	2.3441	2919
PRDM2	0.0722	2.3383	7799
RUNX1T1	0.0722	2.3368	862
BST2	0.0731	-2.3186	684
S100A11	0.0739	2.3030	6282
SCML1	0.0744	2.2934	6322
ELK4	0.0756	2.2694	2005
ITGA2	0.0769	2.2467	3673
KIT	0.0769	2.2454	3815
MSL3L1	0.0770	2.2446	10943
DDX11	0.0773	-2.2393	1663
WT1	0.0773	2.2390	7490
GFRA3	0.0774	-2.2366	2676
CTGF	0.0785	2.2166	1490
ZNF80	0.0788	2.2117	7634
POLR3K	0.0790	2.2079	51728
TFAP2B	0.0804	2.1826	7021
ALOX15B	0.0807	-2.1764	247
BLZF1	0.0813	2.1674	8548
TWIST1	0.0815	-2.1624	7291
FEV	0.0833	2.1319	54738
ADAM10	0.0833	-2.1318	102
FOSL1	0.0837	2.1267	8061
GTF2A2	0.0838	2.1249	2958
LRMP	0.0839	-2.1228	4033
PRKRIR	0.0840	2.1206	5612
NR4A3	0.0844	2.1144	8013
IL8	0.0853	2.1001	3576
TIMP3	0.0856	-2.0954	7078
BST1	0.0868	-2.0763	683
MMP13	0.0870	2.0720	4322
TAF7	0.0874	2.0667	6879
HSPBP1	0.0874	-2.0661	23640
GAS1	0.0876	2.0626	2619
UBP1	0.0880	2.0570	7342
ATP5L	0.0889	-2.0422	10632
HSF2	0.0890	2.0417	3298
NPY2R	0.0894	-2.0351	4887
ATP5A1	0.0895	-2.0337	498
ARRB1	0.0900	-2.0267	408
SLC26A3	0.0902	2.0224	1811
ALOXE3	0.0911	-2.0089	59344
SMAD4	0.0923	1.9922	4089
PCAF	0.0924	1.9909	8850
TOB1	0.0928	1.9853	10140
ALOX12B	0.0931	-1.9810	242
CDC7	0.0931	1.9798	8317
HADHA	0.0932	1.9794	3030
NR3C2	0.0937	1.9712	4306
TCEA1	0.0947	1.9581	6917
EHHADH	0.0955	1.9465	1962
PMP22	0.0956	1.9444	5376
SP140	0.0964	1.9344	11262
PECI	0.0964	1.9339	10455
MMP1	0.0983	1.9084	4312
CHEK1	0.0988	1.9015	1111
PAX3	0.0989	1.9005	5077
SIM2	0.0989	1.8996	6493
ADAMTS2	0.0999	1.8874	9509
ATP5D	0.1000	-1.8850	513
THBS2	0.1001	1.8837	7058
LYPLA1	0.1003	1.8823	10434
SPRR1B	0.1009	-1.8741	6699
ATP6V0E2L	0.1019	-1.8612	155066
ATP5G3	0.1019	-1.8606	518
MYCN	0.1019	1.8604	4613
FAAH	0.1024	1.8546	2166
EPHA7	0.1029	1.8486	2045
CUTL1	0.1029	1.8484	1523
ATP6V0B	0.1040	-1.8349	533
XBP1	0.1045	1.8285	7494
MMP3	0.1054	1.8179	4314
PI3	0.1062	1.8077	5266
CUL5	0.1063	1.8068	8065
ATP8A2	0.1078	1.7879	51761
LTF	0.1081	-1.7851	4057
CSNK2A2	0.1081	-1.7844	1459
RELA	0.1084	1.7812	5970
HSPA2	0.1086	-1.7794	3306
NR1H3	0.1088	1.7773	10062
HOXA1	0.1091	1.7732	3198
LPL	0.1092	1.7720	4023
IL7	0.1103	-1.7593	3574
ZNF133	0.1110	1.7512	7692
BRDG1	0.1111	-1.7504	26228
CTBP2	0.1112	1.7493	1488
MBNL1	0.1120	-1.7403	4154
PDE6H	0.1122	-1.7371	5149
ZNF165	0.1126	1.7336	7718
CSF1R	0.1127	1.7317	1436
PBX3	0.1142	1.7151	5090
MYF6	0.1147	1.7101	4618
EIF4EBP1	0.1151	-1.7056	1978
SPRR2B	0.1164	-1.6911	6701
TEF	0.1191	1.6626	7008
ADAMTS5	0.1203	1.6507	11096
NR2C2	0.1205	1.6484	7182
HDAC4	0.1209	1.6444	9759
TIMP4	0.1229	-1.6244	7079
CLOCK	0.1235	1.6188	9575
PRG3	0.1241	-1.6125	10394
PITX2	0.1241	1.6121	5308
C16orf7	0.1242	-1.6113	9605
STX6	0.1246	-1.6075	10228
ACAA1	0.1251	1.6023	30
FOXC1	0.1254	1.5996	2296
MNT	0.1256	1.5974	4335
ALOX12	0.1268	-1.5866	239
CBFA2T2	0.1268	1.5865	9139
VDR	0.1271	1.5828	7421
TCEAL1	0.1283	1.5720	9338
PHTF1	0.1286	1.5690	10745
CTBP1	0.1286	1.5687	1487
HDAC6	0.1289	1.5663	10013
POU2F3	0.1296	1.5599	25833
THRB	0.1317	1.5405	7068
PRKAA1	0.1340	-1.5194	5562
MUSK	0.1342	1.5181	4593
ATP6V1B1	0.1347	-1.5131	525
FOXN1	0.1350	1.5105	8456
POU4F1	0.1364	1.4982	5457
CDC6	0.1372	1.4910	990
ECHS1	0.1377	1.4870	1892
ANGPTL4	0.1382	-1.4823	51129
ELF4	0.1436	1.4373	2000
POU6F1	0.1440	1.4343	5463
SNAPC5	0.1458	1.4193	10302
ATP6V1A	0.1460	-1.4177	523
IRF2	0.1469	1.4103	3660
CD24	0.1487	-1.3962	934
ATP5G1	0.1493	-1.3913	516
PFDN1	0.1508	1.3802	5201
SERPINH1	0.1509	1.3790	871
HOXB5	0.1516	1.3737	3215
CCR6	0.1551	-1.3472	1235
CD14	0.1553	-1.3457	929
SCML2	0.1557	1.3426	10389
ADAMTS9	0.1564	1.3380	56999
VHL	0.1593	1.3169	7428
GAS8	0.1602	1.3102	2622
PLAG1	0.1606	1.3074	5324
NME5	0.1640	-1.2836	8382
ADRA1A	0.1649	1.2768	148
ZNF157	0.1649	1.2768	7712
ANG	0.1650	-1.2767	283
CD44	0.1651	1.2756	960
NPY1R	0.1658	-1.2708	4886
PHOX2B	0.1663	1.2676	8929
LIPF	0.1687	1.2512	8513
GUCA2B	0.1688	-1.2507	2981
IL4	0.1703	1.2402	3565
MMP12	0.1705	1.2389	4321
SEMA3C	0.1715	1.2322	10512
NME2	0.1734	1.2198	4831
TBX10	0.1743	1.2144	347853
DSPP	0.1790	1.1840	1834
SCAND2	0.1793	1.1824	54581
BAPX1	0.1807	1.1738	579
EIF4EBP2	0.1811	-1.1709	1979
NR1H4	0.1816	1.1680	9971
CDX2	0.1826	1.1617	1045
TADA3L	0.1828	1.1606	10474
CNOT7	0.1835	1.1563	29883
CCL2	0.1856	-1.1439	6347
TREM1	0.1858	-1.1423	54210
COL6A3	0.1887	1.1252	1293
ZNF134	0.1899	1.1184	7693
TBR1	0.1903	1.1155	10716
MDM4	0.1918	1.1069	4194
SIX2	0.1931	1.0995	10736
IVL	0.1934	-1.0981	3713
DDR2	0.1961	1.0824	4921
NR0B1	0.1964	1.0810	190
ERBB3	0.1969	1.0781	2065
KAL1	0.1979	1.0726	3730
RXRB	0.1983	1.0701	6257
GTF2H4	0.2032	1.0431	2968
LYPLA2	0.2041	1.0381	11313
HCFC1	0.2084	1.0154	3054
PDGFRA	0.2113	0.9999	5156
NSEP1	0.2125	0.9940	4904
SC4MOL	0.2128	0.9925	6307
ADH1C	0.2133	0.9899	126
CITED1	0.2141	0.9855	4435
HDAC2	0.2151	0.9803	3066
HTLF	0.2156	0.9782	3344
PRPSAP2	0.2163	-0.9747	5636
ATP5C1	0.2164	-0.9739	509
HMG20A	0.2169	0.9715	10363
LIPE	0.2188	0.9621	3991
BTG3	0.2192	0.9601	10950
HIRA	0.2196	0.9578	7290
CSN2	0.2208	-0.9517	1447
HAPLN1	0.2209	0.9513	1404
POU2AF1	0.2249	-0.9319	5450
NKRF	0.2265	0.9241	55922
SPOCK	0.2271	0.9211	6695
DLX6	0.2283	0.9155	1750
FOXH1	0.2284	0.9152	8928
GABPA	0.2298	0.9081	2551
STAT2	0.2322	0.8968	6773
GCKR	0.2327	-0.8944	2646
HOXC8	0.2342	0.8878	3224
RARRES1	0.2413	0.8548	5918
RUNX1	0.2443	0.8415	861
ARID3A	0.2469	0.8300	1820
ZNF155	0.2483	0.8238	7711
VAV1	0.2484	0.8233	7409
EGR3	0.2521	0.8073	1960
NTN2L	0.2546	0.7965	4917
LAMB3	0.2550	0.7949	3914
ETV5	0.2559	0.7913	2119
LOR	0.2564	-0.7891	4014
RXRG	0.2575	0.7843	6258
TAF5	0.2579	0.7826	6877
LCP2	0.2580	0.7823	3937
EPHA3	0.2582	0.7812	2042
POU4F2	0.2622	0.7646	5458
BACH1	0.2623	0.7640	571
THBS3	0.2631	0.7608	7059
KLF12	0.2639	0.7578	11278
GTF2H2	0.2642	0.7564	2966
ADAMTS6	0.2690	0.7366	11174
FOXA2	0.2693	0.7354	3170
ELN	0.2697	0.7338	2006
ZP2	0.2722	0.7237	7783
AFF4	0.2729	0.7209	27125
SMAD1	0.2738	0.7174	4086
NFIX	0.2747	0.7137	4784
NEUROD2	0.2750	0.7125	4761
TCFL1	0.2759	0.7091	6944
POU6F2	0.2789	0.6972	11281
ZNF135	0.2793	0.6957	7694
MATN1	0.2794	0.6953	4146
DLX2	0.2847	0.6747	1746
PPARA	0.2896	0.6560	5465
HOXC11	0.2945	0.6376	3227
XPMC2H	0.2971	0.6281	57109
MEIS1	0.2977	0.6258	4211
IPF1	0.2982	0.6240	3651
MORF4L1	0.3036	0.6039	10933
NFIL3	0.3042	0.6020	4783
ALX3	0.3057	0.5965	257
ESRRG	0.3086	0.5860	2104
ZNF287	0.3112	0.5768	57336
TAF10	0.3130	0.5702	6881
ATP6V1D	0.3154	-0.5617	51382
ESRRA	0.3173	0.5550	2101
EPHB1	0.3191	0.5487	2047
PLAGL2	0.3221	0.5384	5326
TP53	0.3234	0.5338	7157
GLUD1	0.3246	0.5297	2746
ATF7	0.3265	0.5231	11016
AMELX	0.3292	0.5139	265
NR2F1	0.3323	0.5034	7025
CD3EAP	0.3337	0.4988	10849
CITED2	0.3378	0.4851	10370
MLX	0.3381	0.4840	6945
SPANXA1	0.3387	-0.4822	30014
HKR3	0.3389	0.4812	3104
EBI3	0.3396	-0.4790	10148
NR3C1	0.3399	0.4778	2908
FOXC2	0.3400	0.4777	2303
LXN	0.3411	-0.4739	56925
FOXO3A	0.3463	0.4568	2309
BAP1	0.3493	0.4471	8314
ST6GAL1	0.3498	-0.4452	6480
HOXD10	0.3546	0.4297	3236
MPZL1	0.3569	0.4225	9019
NFAT5	0.3593	0.4149	10725
ATP5G2	0.3596	-0.4138	517
AMELY	0.3616	0.4073	266
MYOG	0.3631	0.4026	4656
FBLN1	0.3642	0.3993	2192
MLLT10	0.3658	0.3940	8028
IMPG1	0.3658	0.3939	3617
DDB2	0.3688	0.3847	1643
HOXA9	0.3689	0.3843	3205
EN1	0.3703	0.3799	2019
ARID4A	0.3776	0.3571	5926
MMP14	0.3777	0.3567	4323
USH2A	0.3785	0.3543	7399
HOXC4	0.3796	0.3507	3221
ZNF174	0.3814	0.3452	7727
EHF	0.3847	0.3352	26298
CART1	0.3884	0.3239	8092
ADH6	0.3923	0.3118	130
ZNF45	0.3953	0.3028	7596
IRF6	0.3961	0.3004	3664
FABP3	0.3971	0.2975	2170
NR5A2	0.4011	0.2854	2494
ETV1	0.4027	0.2805	2115
SHOX	0.4042	0.2761	6473
ZNF277	0.4052	0.2730	11179
HDAC1	0.4054	0.2726	3065
SPARCL1	0.4066	0.2690	8404
CUL2	0.4071	0.2673	8453
HOXD3	0.4084	0.2636	3232
LEPRE1	0.4111	0.2555	64175
PHF1	0.4117	0.2538	5252
TEAD4	0.4127	0.2506	7004
E2F6	0.4178	0.2356	1876
HOXD13	0.4191	0.2320	3239
CDKN3	0.4219	0.2238	1033
E2F2	0.4219	0.2235	1870
PML	0.4224	0.2221	5371
ACADVL	0.4229	0.2208	37
NFX1	0.4272	0.2083	4799
AZGP1	0.4287	0.2036	563
TNXA	0.4355	0.1839	7146
POU2F1	0.4358	0.1830	5451
MMP25	0.4362	0.1820	64386
SSTR4	0.4367	0.1805	6754
MEOX1	0.4435	0.1609	4222
MEF2A	0.4436	0.1607	4205
PRDM1	0.4479	0.1481	639
DMP1	0.4488	0.1456	1758
HOXB7	0.4499	0.1425	3217
SOX15	0.4549	0.1281	6665
GATA4	0.4562	0.1243	2626
THRA	0.4576	0.1204	7067
ERF	0.4585	0.1176	2077
LHX3	0.4612	0.1101	8022
POSTN	0.4630	0.1049	10631
RELN	0.4650	0.0992	5649
BNC1	0.4698	0.0855	646
NF1	0.4709	-0.0826	4763
BARX2	0.4731	0.0763	8538
MMP28	0.4760	0.0679	79148
NFATC1	0.4821	0.0506	4772
PCGF2	0.4836	0.0465	7703
SSTR2	0.4854	0.0413	6752
HAS1	0.4906	0.0267	3036
ATRX	0.4907	0.0264	546
E2F5	0.4911	0.0252	1875
AIF1	0.4924	0.0214	199
ZFHX1B	0.4953	0.0132	9839
CIR	0.4963	0.0104	9541
CDX1	0.4999	0.0002	1044
CNOT8	0.5032	-0.0090	9337
MXI1	0.5045	-0.0127	4601
KLF4	0.5071	-0.0202	9314
CDKN1C	0.5084	-0.0239	1028
AFF1	0.5110	-0.0311	4299
STAT5A	0.5135	-0.0381	6776
CEBPB	0.5153	-0.0432	1051
SOX1	0.5159	-0.0450	6656
TLX1	0.5195	-0.0552	3195
PCOLCE	0.5210	-0.0594	5118
FOXK2	0.5224	-0.0633	3607
CRYL1	0.5255	-0.0722	51084
HNF4G	0.5263	-0.0745	3174
MDS1	0.5273	-0.0773	4197
ESR1	0.5277	-0.0784	2099
PPBPL2	0.5339	-0.0961	10895
GTF2B	0.5344	-0.0976	2959
TEAD1	0.5364	-0.1031	7003
ECM2	0.5391	-0.1109	1842
FLI1	0.5396	-0.1123	2313
MMP20	0.5410	-0.1165	9313
PRPSAP1	0.5449	0.1274	5635
TGFBI	0.5463	-0.1315	7045
MMP27	0.5484	-0.1376	64066
NDN	0.5493	-0.1402	4692
ACAA2	0.5501	-0.1424	10449
HOXD4	0.5521	-0.1481	3233
SATB1	0.5529	-0.1504	6304
RAPGEF1	0.5563	-0.1603	2889
GTF2I	0.5610	-0.1739	2969
HESX1	0.5613	-0.1748	8820
HOXC10	0.5615	-0.1752	3226
STAT4	0.5620	-0.1768	6775
NR0B2	0.5628	-0.1790	8431
PRKRA	0.5660	-0.1882	8575
NME1	0.5676	-0.1930	4830
HOXC13	0.5690	-0.1969	3229
E2F3	0.5693	-0.1979	1871
TFAP2A	0.5732	-0.2092	7020
SOLH	0.5770	-0.2205	6650
EPHA4	0.5778	-0.2229	2043
NKX6-1	0.5781	-0.2236	4825
LDOC1	0.5803	-0.2302	23641
NR4A1	0.5842	-0.2415	3164
NOTCH2	0.5881	-0.2531	4853
SIX6	0.5898	-0.2581	4990
RGS2	0.5938	-0.2701	5997
ZNF167	0.6001	-0.2889	55888
NR2E3	0.6037	-0.2999	10002
DRAP1	0.6049	-0.3034	10589
PPAP2A	0.6052	-0.3043	8611
NFE2L2	0.6070	-0.3097	4780
HMG20B	0.6072	-0.3104	10362
NR6A1	0.6082	-0.3134	2649
HOXA6	0.6085	-0.3145	3203
LOX	0.6097	-0.3180	4015
PPL	0.6109	0.3216	5493
PAX8	0.6112	-0.3227	7849
TECTA	0.6114	-0.3232	7007
FLT1	0.6125	-0.3266	2321
OPRM1	0.6211	-0.3531	4988
EPHA2	0.6241	-0.3623	1969
CREBL1	0.6271	-0.3716	1388
LPA	0.6284	-0.3757	4018
SOX14	0.6284	-0.3758	8403
TSC22D1	0.6311	-0.3843	8848
CD36	0.6328	-0.3895	948
CD8A	0.6341	-0.3938	925
ELF2	0.6450	-0.4285	1998
ZNF24	0.6490	-0.4414	7572
IRX4	0.6533	-0.4554	50805
DSPG3	0.6546	-0.4599	1833
HOXB8	0.6575	-0.4693	3218
ESR2	0.6585	-0.4726	2100
ACOX3	0.6592	-0.4750	8310
MBD2	0.6618	-0.4836	8932
ECM1	0.6638	-0.4905	1893
YEATS4	0.6713	-0.5157	8089
ARSD	0.6750	-0.5282	414
LTBP4	0.6758	-0.5310	8425
LTBP2	0.6761	-0.5322	4053
DSCR1	0.6806	-0.5479	1827
TNFRSF9	0.6807	-0.5481	3604
COL1A2	0.6815	-0.5509	1278
MEPE	0.6849	-0.5629	56955
ZNF211	0.6929	-0.5914	10520
PBX1	0.6962	-0.6032	5087
KERA	0.6966	-0.6049	11081
TNFRSF8	0.6993	-0.6145	943
HIC1	0.7041	-0.6325	3090
NR1H2	0.7061	-0.6398	7376
MEF2C	0.7074	-0.6447	4208
FGFBP1	0.7077	-0.6457	9982
COMP	0.7091	-0.6513	1311
ISGF3G	0.7097	-0.6535	10379
BAZ1B	0.7103	-0.6555	9031
RBBP4	0.7108	-0.6575	5928
TCFL5	0.7171	-0.6817	10732
CGRRF1	0.7208	-0.6959	10668
SUPT6H	0.7234	-0.7065	6830
ACADSB	0.7235	-0.7067	36
BCL6	0.7236	-0.7072	604
ZNF85	0.7251	-0.7131	7639
FOXA1	0.7279	-0.7243	3169
ABCD2	0.7284	-0.7263	225
IL11	0.7316	-0.7391	3589
ZNF217	0.7330	-0.7449	7764
ZNF142	0.7350	-0.7532	7701
RORC	0.7358	-0.7564	6097
KHSRP	0.7394	-0.7715	8570
MAFK	0.7420	-0.7823	7975
KLF11	0.7453	-0.7961	8462
NT5C	0.7475	-0.8056	30833
SLC2A4RG	0.7475	-0.8058	56731
TFDP2	0.7516	-0.8237	7029
COL4A3	0.7528	-0.8287	1285
ZNF274	0.7550	-0.8385	10782
MMP26	0.7551	-0.8389	56547
HBP1	0.7559	-0.8423	26959
AMBN	0.7585	-0.8542	258
PITX1	0.7618	-0.8691	5307
PHF2	0.7618	-0.8694	5253
TFCP2	0.7641	-0.8797	7024
NFYC	0.7641	-0.8799	4802
HEY2	0.7651	-0.8845	23493
IRF7	0.7653	-0.8853	3665
CPT1A	0.7664	-0.8906	1374
GPC5	0.7723	-0.9184	2262
GML	0.7734	0.9235	2765
MYNN	0.7772	-0.9419	55892
POU1F1	0.7798	-0.9551	5449
VEGF	0.7804	-0.9578	7422
MMPL1	0.7815	-0.9634	4328
ACSL4	0.7828	-0.9701	2182
SALL1	0.7856	-0.9841	6299
MTF1	0.7857	-0.9846	4520
GPNMB	0.7859	-0.9855	10457
SPIB	0.7871	-0.9921	6689
COL9A3	0.7873	-0.9930	1299
FUT8	0.7886	0.9995	2530
GATA6	0.7893	-1.0033	2627
DLX4	0.7895	-1.0045	1748
DLG5	0.7902	-1.0079	9231
NR2E1	0.7909	-1.0116	7101
NFKB1	0.7916	-1.0151	4790
MYST2	0.7922	-1.0182	11143
HOXB6	0.7937	-1.0265	3216
TFE3	0.7947	-1.0319	7030
NKX3-1	0.7990	-1.0550	4824
RERE	0.8016	-1.0696	473
HOXA5	0.8028	-1.0761	3202
TCF7	0.8036	-1.0805	6932
UBN1	0.8039	-1.0822	29855
TCF7L1	0.8039	-1.0822	83439
HSF1	0.8050	-1.0885	3297
DRIM	0.8083	-1.1076	27340
ERBB2	0.8133	-1.1373	2064
LEF1	0.8151	-1.1477	51176
TRIM29	0.8159	-1.1529	23650
ZNF193	0.8167	-1.1575	7746
PAX6	0.8180	-1.1653	5080
HEYL	0.8188	-1.1702	26508
KLF2	0.8190	-1.1718	10365
TRIM28	0.8194	-1.1739	10155
ROR1	0.8215	-1.1874	4919
PRDM16	0.8251	-1.2105	63976
GNPAT	0.8258	-1.2150	8443
NR1I2	0.8261	-1.2165	8856
FOXE3	0.8264	-1.2184	2301
MEF2B	0.8264	-1.2184	4207
SSTR1	0.8265	-1.2194	6751
HLX1	0.8280	-1.2289	3142
TRIM25	0.8307	-1.2468	7706
CTCF	0.8311	-1.2496	10664
C21orf7	0.8312	-1.2506	56911
RARRES3	0.8321	-1.2562	5920
FRK	0.8324	-1.2584	2444
HIF3A	0.8329	-1.2623	64344
RUNX2	0.8393	-1.3068	860
CHI3L1	0.8431	-1.3342	1116
HOXA2	0.8494	-1.3812	3199
ADAMTS12	0.8500	-1.3863	81792
CNKSR1	0.8514	-1.3972	10256
ZNF207	0.8560	-1.4337	7756
FOXL2	0.8588	-1.4568	668
TNRC4	0.8597	-1.4647	11189
TCF2	0.8598	-1.4658	6928
STAT3	0.8615	-1.4799	6774
CRTAP	0.8628	-1.4916	10491
DLG3	0.8637	-1.4989	1741
ITGA10	0.8655	-1.5154	8515
RNF4	0.8677	-1.5347	6047
ATF3	0.8688	-1.5446	467
TBX21	0.8693	-1.5492	30009
CDKN2D	0.8698	-1.5539	1032
GLI3	0.8703	-1.5586	2737
PRELP	0.8712	-1.5667	5549
LAMC3	0.8716	-1.5708	10319
TBX5	0.8717	-1.5723	6910
LMO1	0.8727	-1.5818	4004
SIM1	0.8747	-1.6002	6492
TP73	0.8752	-1.6057	7161
MAFG	0.8753	-1.6068	4097
STAT6	0.8756	-1.6095	6778
TFCP2L1	0.8769	-1.6228	29842
HOXD9	0.8779	-1.6320	3235
FABP6	0.8791	-1.6448	2172
GATA1	0.8793	-1.6470	2623
PPARG	0.8800	-1.6540	5468
IL1A	0.8812	-1.6657	3552
RAX	0.8843	-1.6990	30062
SLC30A9	0.8844	-1.6997	10463
MEF2D	0.8874	-1.7330	4209
EMILIN1	0.8896	-1.7579	11117
G10	0.8902	-1.7650	8896
CUL1	0.8922	-1.7879	8454
IRF4	0.8937	-1.8069	3662
HOXD1	0.8968	-1.8448	3231
RELB	0.8973	-1.8513	5971
TM4SF4	0.8974	-1.8519	7104
KLF3	0.8975	-1.8531	51274
ELK3	0.9004	-1.8914	2004
USF2	0.9014	-1.9036	7392
HAND1	0.9035	-1.9325	9421
TFAP2C	0.9055	-1.9598	7022
ACADL	0.9056	-1.9617	33
SPI1	0.9058	-1.9649	6688
HR	0.9065	-1.9739	55806
SOX21	0.9077	-1.9923	11166
FOXG1B	0.9083	-2.0002	2290
TRIM15	0.9096	-2.0207	89870
SIX3	0.9117	-2.0519	6496
NR5A1	0.9128	-2.0685	2516
MFAP2	0.9134	-2.0781	4237
FBLN2	0.9148	-2.1018	2199
LASS2	0.9163	-2.1257	29956
MMP2	0.9164	-2.1271	4313
SESN1	0.9167	-2.1326	27244
MFAP3	0.9173	-2.1427	4238
MMP16	0.9174	-2.1440	4325
CD248	0.9175	-2.1452	57124
NR4A2	0.9229	-2.2419	4929
CUL4A	0.9237	-2.2562	8451
ZNF189	0.9249	-2.2798	7743
BRD8	0.9254	-2.2891	10902
TULP4	0.9262	-2.3048	56995
HOXA7	0.9269	-2.3191	3204
SNAPC4	0.9277	-2.3355	6621
DMRT1	0.9296	-2.3750	1761
NFE2	0.9309	-2.4028	4778
CHAD	0.9309	-2.4035	1101
ADAMTS8	0.9350	-2.4945	11095
DHRS3	0.9378	-2.5632	9249
RFX5	0.9418	-2.6692	5993
HEY1	0.9494	-2.8984	23462
HOXA3	0.9522	-2.9969	3200
CDX4	0.9526	-3.0116	1046
EGR1	0.9534	-3.0413	1958
SMARCA4	0.9547	-3.0925	6597
MMP17	0.9577	-3.2143	4326
BATF	0.9583	-3.2424	10538
ING4	0.9590	-3.2745	51147
TITF1	0.9606	-3.3486	7080
HOXD12	0.9622	-3.4272	3238
DUX4	0.9626	-3.4478	22947
POU3F1	0.9729	-4.1212	5453
ATP5B	0.9747	4.2773	506
NEUROG1	0.9753	-4.3296	4762
TBX6	0.9800	-4.8463	6911
VWF	0.9803	-4.8928	7450
NTN1	0.9841	-5.4779	9423
NTRK3	0.9847	-5.5923	4916
NFIB	0.9898	-6.8979	4781
POU3F3	0.9919	-7.7779	5455
MUC4	0.9926	-8.1016	4585
AR	0.9936	-8.7413	367
HNF4A	0.9988	-20.2259	3172
