# Supplementary material for: Systems analysis of quantitative shRNA-library screens identifies regulators of cell adhesion
Source: BMC Syst Biol. 2008 Jun 13;2:49. doi: 10.1186/1752-0509-2-49 (PMC2441606; doi:10.1186/1752-0509-2-49)
Supplement: Additional file 4 — Supplementary Table III. All pathways connecting each pair of selected genes. [file 1752-0509-2-49-S4.xls]

Supplementary Table III. All pathways connecting each pair of selected genes							

PathLength	Pathway Genes						
4	PPYR1(5540)	PPP1R15A(23645)	GM632(57473)	KLF10(7071)			
4	ZNF232(7775)	ZNF446(55663)	SUFU(51684)	ZNF219(51222)			
5	CKB(1152)	C13orf21(387923)	EWSR1(2130)	KEL(3792)	EDN2(1907)		
5	CKB(1152)	C13orf21(387923)	EWSR1(2130)	TULP2(7288)	MEOX2(4223)		
5	EPHB4(2050)	SDC3(9672)	PTN(5764)	CHD3(1107)	ADH5(128)		
5	KLF10(7071)	GM632(57473)	VHL(7428)	EPAS1(2034)	ARNTL2(56938)		
5	TFEC(22797)	MITF(4286)	EP300(2033)	EPAS1(2034)	ARNTL2(56938)		
6	CD28(940)	IL12A(3592)	EBI3(10148)	SMAD3(4088)	EPAS1(2034)	ARNTL2(56938)	
6	PPYR1(5540)	PPP1R15A(23645)	GM632(57473)	VHL(7428)	EPAS1(2034)	ARNTL2(56938)	
6	TFEC(22797)	MITF(4286)	OTX2(5015)	FOXA2(3170)	TLE1(7088)	IL6ST(3572)	
7	CKB(1152)	C13orf21(387923)	EWSR1(2130)	C9orf65(158471)	RCN3(57333)	SUFU(51684)	ZNF219(51222)
7	CKB(1152)	C13orf21(387923)	EWSR1(2130)	CFDP1(10428)	SMAD3(4088)	EPAS1(2034)	ARNTL2(56938)
7	KLF10(7071)	GM632(57473)	MLL4(9757)	ATXN1(6310)	OTX2(5015)	MITF(4286)	TFEC(22797)
7	ZNF219(51222)	SUFU(51684)	PEX26(55670)	PEX6(5190)	SMAD3(4088)	EPAS1(2034)	ARNTL2(56938)			
8	ADH5(128)	CHD3(1107)	RPL29(6159)	FLJ20366(55638)	ATXN1(6310)	OTX2(5015)	MITF(4286)	TFEC(22797)		
8	CD28(940)	IL12A(3592)	EBI3(10148)	MDFI(4188)	C6orf165(154313)	UBXD5(91544)	RND2(8153)	MEOX2(4223)		
8	CKB(1152)	C13orf21(387923)	EWSR1(2130)	SALL2(6297)	CEP76(79959)	PAICS(10606)	CHD3(1107)	ADH5(128)		
8	CKB(1152)	C13orf21(387923)	EWSR1(2130)	C1orf117(348487)	VSNL1(7447)	ACTB(60)	P2RX7(5027)	EMP3(2014)		
8	EMP3(2014)	P2RX7(5027)	ACTB(60)	VSNL1(7447)	ATXN1(6310)	OTX2(5015)	MITF(4286)	TFEC(22797)		
8	PPYR1(5540)	PPP1R15A(23645)	GM632(57473)	MLL4(9757)	ATXN1(6310)	OTX2(5015)	MITF(4286)	TFEC(22797)		
8	SPOCK3(50859)	SPOCK2(9806)	PLXNB3(5365)	PARC(23113)	UBE2E2(7325)	RNF19(25897)	SUFU(51684)	ZNF219(51222)		
9	CKB(1152)	C13orf21(387923)	EWSR1(2130)	RP4-691N24.1(22981)	LRSAM1(90678)	ATXN1(6310)	OTX2(5015)	MITF(4286)	TFEC(22797)	
9	EDN2(1907)	KEL(3792)	EDN3(1908)	CTSE(1510)	EMG1(10436)	FLJ20551(54977)	ZNF435(80345)	ZNF446(55663)	ZNF232(7775)	
9	EDN2(1907)	KEL(3792)	EDN3(1908)	CTSE(1510)	EMG1(10436)	HIVEP1(3096)	SMAD3(4088)	EPAS1(2034)	ARNTL2(56938)	
9	EMP3(2014)	P2RX7(5027)	ACTB(60)	PFDN4(5203)	PFDN2(5202)	VBP1(7411)	VHL(7428)	EPAS1(2034)	ARNTL2(56938)	
9	MEOX2(4223)	RND2(8153)	UBXD5(91544)	C6orf165(154313)	MDFI(4188)	EBI3(10148)	SMAD3(4088)	EPAS1(2034)	ARNTL2(56938)	
9	PPYR1(5540)	PPP1R15A(23645)	TSN(7247)	TSNAX(7257)	PBXIP1(57326)	UBQLN4(56893)	ATPIF1(93974)	CHD3(1107)	ADH5(128)	
9	ZNF232(7775)	ZNF446(55663)	ZNF435(80345)	FLJ20551(54977)	EMG1(10436)	HIVEP1(3096)	SMAD3(4088)	EPAS1(2034)	ARNTL2(56938)	
10	ADH5(128)	CHD3(1107)	PAICS(10606)	CEP76(79959)	MAGEA11(4110)	ZNF655(79027)	KIAA0774(23281)	ZFP64(55734)	TLE1(7088)	IL6ST(3572)
10	CD28(940)	IL12A(3592)	EBI3(10148)	MDFI(4188)	C1orf65(164127)	MAGEA11(4110)	CEP76(79959)	PAICS(10606)	CHD3(1107)	ADH5(128)		
10	EDN2(1907)	KEL(3792)	EDN3(1908)	CTSE(1510)	EMG1(10436)	HIVEP1(3096)	ATXN1(6310)	OTX2(5015)	MITF(4286)	TFEC(22797)		
10	MEOX2(4223)	RND2(8153)	UBXD5(91544)	C6orf165(154313)	MDFI(4188)	FLJ20859(64745)	ATXN1(6310)	OTX2(5015)	MITF(4286)	TFEC(22797)		
10	RFXANK(8625)	HDAC4(9759)	MEGF10(84466)	ZNF291(49855)	CELSR3(1951)	TSPYL4(23270)	RP4-691N24.1(22981)	EWSR1(2130)	C13orf21(387923)	CKB(1152)		
10	TFEC(22797)	MITF(4286)	OTX2(5015)	ATXN1(6310)	HIVEP1(3096)	EMG1(10436)	FLJ20551(54977)	ZNF435(80345)	ZNF446(55663)	ZNF232(7775)		
11	CD28(940)	IL12A(3592)	EBI3(10148)	MDFI(4188)	ZNF646(9726)	RP4-691N24.1(22981)	LRSAM1(90678)	ATXN1(6310)	OTX2(5015)	MITF(4286)	TFEC(22797)	
11	CKB(1152)	C13orf21(387923)	EWSR1(2130)	KEL(3792)	EDN3(1908)	CTSE(1510)	EMG1(10436)	FLJ20551(54977)	ZNF435(80345)	ZNF446(55663)	ZNF232(7775)	
11	EPHB4(2050)	EFNB2(1948)	EPHA4(2043)	EFNA3(1944)	PRSS23(11098)	PHF23(79142)	LRSAM1(90678)	ATXN1(6310)	OTX2(5015)	MITF(4286)	TFEC(22797)	
11	KLF10(7071)	GM632(57473)	VPS35(55737)	VPS29(51699)	UnKnown(162952)	PSD(5662)	GLRA2(2742)	GPR108(56927)	FXYD6(53826)	TLE1(7088)	IL6ST(3572)	
12	ADH5(128)	CHD3(1107)	PAICS(10606)	CEP76(79959)	MAGEA11(4110)	FLJ10324(55698)	SFI1(9814)	MDFI(4188)	C6orf165(154313)	UBXD5(91544)	RND2(8153)	MEOX2(4223)
12	CD28(940)	IL12A(3592)	EBI3(10148)	MDFI(4188)	FZD9(8326)	WNT7A(7476)	STRN4(29888)	CXorf26(51260)	PPP1R16A(84988)	DDX27(55661)	GM632(57473)	KLF10(7071)
12	CKB(1152)	C13orf21(387923)	EWSR1(2130)	KEL(3792)	EDN3(1908)	CTSE(1510)	EMG1(10436)	ANXA3(306)	UBR1(197131)	ARL3(403)	TLE1(7088)	IL6ST(3572)
12	EPHB4(2050)	EFNB2(1948)	EPHA4(2043)	ARHGEF15(22899)	C11orf49(79096)	RPS3A(6189)	SOD2(6648)	MGC3731(79159)	FLJ20551(54977)	ZNF435(80345)	ZNF446(55663)	ZNF232(7775)
12	EPHB4(2050)	EFNB2(1948)	EPHA4(2043)	ARHGEF15(22899)	C11orf49(79096)	RPS3A(6189)	TOE1(114034)	ABCF3(55324)	SLC35E1(79939)	FXYD6(53826)	TLE1(7088)	IL6ST(3572)
12	MEOX2(4223)	RND2(8153)	UBXD5(91544)	C6orf165(154313)	MDFI(4188)	RP13-297E16.1(8227)	RP4-691N24.1(22981)	LRSAM1(90678)	GPR108(56927)	FXYD6(53826)	TLE1(7088)	IL6ST(3572)
12	PPYR1(5540)	PPP1R15A(23645)	GM632(57473)	DDX27(55661)	PPP1R16A(84988)	FAM101B(359845)	TNFRSF10C(8794)	LRSAM1(90678)	GPR108(56927)	FXYD6(53826)	TLE1(7088)	IL6ST(3572)
12	RFXANK(8625)	HDAC4(9759)	MEGF10(84466)	ZNF291(49855)	CELSR3(1951)	TSPYL4(23270)	RP4-691N24.1(22981)	RP13-297E16.1(8227)	MDFI(4188)	EBI3(10148)	IL12A(3592)	CD28(940)		
12	RFXANK(8625)	HDAC4(9759)	MEGF10(84466)	RANBP10(57610)	CACHD1(57685)	RAI17(57178)	CNTNAP2(26047)	MACF1(23499)	GOLGA4(2803)	ARL3(403)	TLE1(7088)	IL6ST(3572)		
13	ADH5(128)	CHD3(1107)	PAICS(10606)	CEP76(79959)	MAGEA11(4110)	UBE2D4(51619)	TRIM39(56658)	UBE2D1(7321)	UBOX5(22888)	UBE2E2(7325)	RNF19(25897)	SUFU(51684)	ZNF219(51222)	
13	CD28(940)	IL12A(3592)	EBI3(10148)	MDFI(4188)	FZD9(8326)	WNT7A(7476)	STRN4(29888)	CXorf26(51260)	PPP1R16A(84988)	DDX27(55661)	GM632(57473)	PPP1R15A(23645)	PPYR1(5540)	
13	CD28(940)	IL12A(3592)	EBI3(10148)	MDFI(4188)	ZNF646(9726)	RP4-691N24.1(22981)	LRSAM1(90678)	PHF23(79142)	PRSS23(11098)	EFNA3(1944)	EPHA4(2043)	EFNB2(1948)	EPHB4(2050)	
13	CD28(940)	IL12A(3592)	EBI3(10148)	MDFI(4188)	ZNF646(9726)	RP4-691N24.1(22981)	SPERT(220082)	KIAA1712(80817)	RNF8(9025)	UBE2E2(7325)	RNF19(25897)	SUFU(51684)	ZNF219(51222)	
13	RFXANK(8625)	HDAC4(9759)	MEGF10(84466)	CEP57(9702)	RAP80(51720)	NR6A1(2649)	GNB5(10681)	PSD(5662)	UnKnown(162952)	VPS29(51699)	VPS35(55737)	GM632(57473)	KLF10(7071)	
13	RFXANK(8625)	HDAC4(9759)	MEGF10(84466)	ZNF291(49855)	CELSR3(1951)	TSPYL4(23270)	RP4-691N24.1(22981)	RP13-297E16.1(8227)	MDFI(4188)	C6orf165(154313)	UBXD5(91544)	RND2(8153)	MEOX2(4223)	
13	SPOCK3(50859)	SPOCK2(9806)	PLXNB3(5365)	PARC(23113)	UBE2E2(7325)	RNF19(25897)	UBE2L6(9246)	ARIH1(25820)	EIF4E2(9470)	EIF4ENIF1(56478)	SMAD3(4088)	EPAS1(2034)	ARNTL2(56938)	
13	ZNF232(7775)	ZNF446(55663)	ZNF435(80345)	FLJ20551(54977)	MGC3731(79159)	SF3B3(23450)	MPP3(4356)	C4orf14(84273)	ABCF3(55324)	SLC35E1(79939)	FXYD6(53826)	TLE1(7088)	IL6ST(3572)	
14	CD28(940)	IL12A(3592)	EBI3(10148)	MDFI(4188)	ZNF646(9726)	RP4-691N24.1(22981)	SPERT(220082)	KIAA1712(80817)	RNF8(9025)	UBE2E2(7325)	PARC(23113)	PLXNB3(5365)	SPOCK2(9806)	SPOCK3(50859)
14	EDN2(1907)	KEL(3792)	EDN3(1908)	EDNRA(1909)	GNA11(2767)	CHRM2(1129)	GNG2(54331)	GNB5(10681)	PSD(5662)	GLRA2(2742)	GPR108(56927)	FXYD6(53826)	TLE1(7088)	IL6ST(3572)
14	EPHB4(2050)	EFNB2(1948)	EPHA4(2043)	ARHGEF15(22899)	C11orf49(79096)	RPS3A(6189)	VDAC2(7417)	HK1(3098)	ENO2(2026)	UBE2C(11065)	ANAPC2(29882)	ACTB(60)	P2RX7(5027)	EMP3(2014)
14	EPHB4(2050)	EFNB2(1948)	EPHA4(2043)	ARHGEF15(22899)	C11orf49(79096)	RPS3A(6189)	SOD2(6648)	MGC3731(79159)	FLJ20551(54977)	EMG1(10436)	HIVEP1(3096)	SMAD3(4088)	EPAS1(2034)	ARNTL2(56938)
14	KLF10(7071)	GM632(57473)	VPS35(55737)	VPS29(51699)	C10orf4(118924)	GDPD2(54857)	ATP5C1(509)	PJA1(64219)	ZNF440(126070)	MDFI(4188)	C6orf165(154313)	UBXD5(91544)	RND2(8153)	MEOX2(4223)
14	MEOX2(4223)	RND2(8153)	UBXD5(91544)	C6orf165(154313)	MDFI(4188)	RP13-297E16.1(8227)	RP4-691N24.1(22981)	SPERT(220082)	KIAA1712(80817)	RNF8(9025)	UBE2E2(7325)	RNF19(25897)	SUFU(51684)	ZNF219(51222)
14	RFXANK(8625)	HDAC4(9759)	MEGF10(84466)	CEP57(9702)	RAP80(51720)	NR6A1(2649)	GNB5(10681)	PSD(5662)	UnKnown(162952)	VPS29(51699)	VPS35(55737)	GM632(57473)	PPP1R15A(23645)	PPYR1(5540)			
14	RFXANK(8625)	HDAC4(9759)	MEGF10(84466)	CEP57(9702)	RAP80(51720)	NR6A1(2649)	GNB5(10681)	GNG2(54331)	CHRM2(1129)	GNA11(2767)	EDNRA(1909)	EDN3(1908)	KEL(3792)	EDN2(1907)			
14	SPOCK3(50859)	SPOCK2(9806)	PLXNB3(5365)	PARC(23113)	UBE2E2(7325)	UBOX5(22888)	UBE2D1(7321)	TRIM39(56658)	UBE2D4(51619)	MAGEA11(4110)	CEP76(79959)	PAICS(10606)	CHD3(1107)	ADH5(128)			
14	SPOCK3(50859)	SPOCK2(9806)	PLXNB3(5365)	PARC(23113)	UBE2E2(7325)	RNF19(25897)	UBE2L6(9246)	ARIH1(25820)	EIF4E2(9470)	EIF4ENIF1(56478)	ATXN1(6310)	OTX2(5015)	MITF(4286)	TFEC(22797)			
14	SPOCK3(50859)	SPOCK2(9806)	PLXNB3(5365)	PARC(23113)	UBE2E2(7325)	RNF8(9025)	KIAA1712(80817)	SPERT(220082)	RP4-691N24.1(22981)	LRSAM1(90678)	GPR108(56927)	FXYD6(53826)	TLE1(7088)	IL6ST(3572)			
15	ARNTL2(56938)	EPAS1(2034)	SMAD3(4088)	HIVEP1(3096)	EMG1(10436)	FLJ20551(54977)	MGC3731(79159)	SOD2(6648)	RPS3A(6189)	TOE1(114034)	ABCF3(55324)	SLC35E1(79939)	FXYD6(53826)	TLE1(7088)	IL6ST(3572)		
15	EMP3(2014)	P2RX7(5027)	ACTB(60)	ANAPC2(29882)	UBE2C(11065)	ENO2(2026)	HK1(3098)	VDAC2(7417)	RPS3A(6189)	SOD2(6648)	MGC3731(79159)	FLJ20551(54977)	ZNF435(80345)	ZNF446(55663)	ZNF232(7775)		
15	PPYR1(5540)	PPP1R15A(23645)	GM632(57473)	VPS35(55737)	VPS29(51699)	UnKnown(162952)	PSD(5662)	RAB40C(57799)	TOE1(114034)	RPS3A(6189)	C11orf49(79096)	ARHGEF15(22899)	EPHA4(2043)	EFNB2(1948)	EPHB4(2050)		
15	RFXANK(8625)	HDAC4(9759)	MEGF10(84466)	CEP57(9702)	RAP80(51720)	NR6A1(2649)	GNB5(10681)	GNG7(2788)	MPP3(4356)	RPS2(6187)	FGF3(2248)	FGFR2(2263)	EPHA4(2043)	EFNB2(1948)	EPHB4(2050)		
15	RFXANK(8625)	HDAC4(9759)	MEGF10(84466)	CEP57(9702)	RAP80(51720)	NR6A1(2649)	GNB5(10681)	GNG7(2788)	MPP3(4356)	SF3B3(23450)	MGC3731(79159)	FLJ20551(54977)	ZNF435(80345)	ZNF446(55663)	ZNF232(7775)		
16	ADH5(128)	CHD3(1107)	PAICS(10606)	CEP76(79959)	MAGEA11(4110)	CDKN2B(1030)	MDS025(60492)	FXYD6(53826)	GPR108(56927)	GLRA2(2742)	PSD(5662)	UnKnown(162952)	VPS29(51699)	VPS35(55737)	GM632(57473)	KLF10(7071)	
16	CKB(1152)	C13orf21(387923)	EWSR1(2130)	KEL(3792)	EDN3(1908)	CTSE(1510)	EMG1(10436)	FLJ20551(54977)	MGC3731(79159)	SOD2(6648)	RPS3A(6189)	C11orf49(79096)	ARHGEF15(22899)	EPHA4(2043)	EFNB2(1948)	EPHB4(2050)	
16	RFXANK(8625)	HDAC4(9759)	MEGF10(84466)	CEP57(9702)	RAP80(51720)	NR6A1(2649)	GNB5(10681)	RGS6(9628)	STMN2(11075)	TEX11(56159)	SNX7(51375)	MAGEA11(4110)	CEP76(79959)	PAICS(10606)	CHD3(1107)	ADH5(128)	
16	SPOCK3(50859)	SPOCK2(9806)	PLXNB3(5365)	PARC(23113)	UBE2E2(7325)	RNF8(9025)	KIAA1712(80817)	SPERT(220082)	RP4-691N24.1(22981)	LRSAM1(90678)	PHF23(79142)	PRSS23(11098)	EFNA3(1944)	EPHA4(2043)	EFNB2(1948)	EPHB4(2050)	
16	SPOCK3(50859)	SPOCK2(9806)	PLXNB3(5365)	PARC(23113)	UBE2E2(7325)	UBOX5(22888)	UBE2D1(7321)	SIAH1(6477)	KIF22(3835)	PJA1(64219)	ZNF440(126070)	MDFI(4188)	C6orf165(154313)	UBXD5(91544)	RND2(8153)	MEOX2(4223)	
17	ADH5(128)	CHD3(1107)	PAICS(10606)	CEP76(79959)	MAGEA11(4110)	CDKN2B(1030)	MDS025(60492)	C11orf59(55004)	ABCF3(55324)	C4orf14(84273)	MPP3(4356)	SF3B3(23450)	MGC3731(79159)	FLJ20551(54977)	ZNF435(80345)	ZNF446(55663)	ZNF232(7775)
17	EDN2(1907)	KEL(3792)	EDN3(1908)	EDNRA(1909)	GNA11(2767)	CHRM2(1129)	GNG2(54331)	GNB5(10681)	PSD(5662)	RAB40C(57799)	TOE1(114034)	RPS3A(6189)	C11orf49(79096)	ARHGEF15(22899)	EPHA4(2043)	EFNB2(1948)	EPHB4(2050)			
17	KLF10(7071)	GM632(57473)	VPS35(55737)	VPS29(51699)	UnKnown(162952)	PSD(5662)	GLRA2(2742)	GPR108(56927)	LRSAM1(90678)	RP4-691N24.1(22981)	SPERT(220082)	KIAA1712(80817)	RNF8(9025)	UBE2E2(7325)	RNF19(25897)	SUFU(51684)	ZNF219(51222)			
17	PPYR1(5540)	PPP1R15A(23645)	GM632(57473)	VPS35(55737)	VPS29(51699)	UnKnown(162952)	PSD(5662)	GNB5(10681)	RGS6(9628)	STMN2(11075)	TEX11(56159)	DUSP6(1848)	MDFI(4188)	C6orf165(154313)	UBXD5(91544)	RND2(8153)	MEOX2(4223)			
18	CD28(940)	IL12A(3592)	EBI3(10148)	MDFI(4188)	ZNF646(9726)	RP4-691N24.1(22981)	LRSAM1(90678)	GPR108(56927)	GLRA2(2742)	PSD(5662)	GNB5(10681)	GNG2(54331)	CACNA1H(8912)	KCNMA1(3778)	KCNMB1(3779)	EWSR1(2130)	C13orf21(387923)	CKB(1152)		
18	EDN2(1907)	KEL(3792)	EDN3(1908)	EDNRA(1909)	GNA11(2767)	CHRM2(1129)	GNG2(54331)	GNB5(10681)	PSD(5662)	GLRA2(2742)	GPR108(56927)	LRSAM1(90678)	TNFRSF10C(8794)	FAM101B(359845)	PPP1R16A(84988)	DDX27(55661)	GM632(57473)	KLF10(7071)		
18	PPYR1(5540)	PPP1R15A(23645)	GM632(57473)	VPS35(55737)	VPS29(51699)	C10orf4(118924)	GDPD2(54857)	ATP5C1(509)	PJA1(64219)	KIF22(3835)	SIAH1(6477)	UBE2D1(7321)	UBOX5(22888)	UBE2E2(7325)	PARC(23113)	PLXNB3(5365)	SPOCK2(9806)	SPOCK3(50859)		
18	RFXANK(8625)	HDAC4(9759)	MEGF10(84466)	SART3(9733)	PRPF3(9129)	LOC84661(84661)	CHMP2B(25978)	ATP5C1(509)	PJA1(64219)	KIF22(3835)	SIAH1(6477)	UBE2D1(7321)	UBOX5(22888)	UBE2E2(7325)	PARC(23113)	PLXNB3(5365)	SPOCK2(9806)	SPOCK3(50859)		
18	SPOCK3(50859)	SPOCK2(9806)	PLXNB3(5365)	PARC(23113)	UBE2E2(7325)	RNF8(9025)	KIAA1712(80817)	SPERT(220082)	RP4-691N24.1(22981)	LRSAM1(90678)	GPR108(56927)	GLRA2(2742)	PSD(5662)	UnKnown(162952)	VPS29(51699)	VPS35(55737)	GM632(57473)	KLF10(7071)		
19	ADH5(128)	CHD3(1107)	PAICS(10606)	CEP76(79959)	MAGEA11(4110)	CDKN2B(1030)	MDS025(60492)	C11orf59(55004)	ABCF3(55324)	TOE1(114034)	RPS3A(6189)	VDAC2(7417)	HK1(3098)	ENO2(2026)	UBE2C(11065)	ANAPC2(29882)	ACTB(60)	P2RX7(5027)	EMP3(2014)	
19	CD28(940)	IL12A(3592)	EBI3(10148)	MDFI(4188)	ZNF646(9726)	RP4-691N24.1(22981)	LRSAM1(90678)	GPR108(56927)	GLRA2(2742)	PSD(5662)	RAB40C(57799)	TOE1(114034)	RPS3A(6189)	SOD2(6648)	MGC3731(79159)	FLJ20551(54977)	ZNF435(80345)	ZNF446(55663)	ZNF232(7775)	
19	EDN2(1907)	KEL(3792)	EDN3(1908)	EDNRA(1909)	GNA11(2767)	CHRM2(1129)	GNG2(54331)	GNB5(10681)	PSD(5662)	GLRA2(2742)	GPR108(56927)	FXYD6(53826)	MDS025(60492)	CDKN2B(1030)	MAGEA11(4110)	CEP76(79959)	PAICS(10606)	CHD3(1107)	ADH5(128)	
19	EDN2(1907)	KEL(3792)	EDN3(1908)	EDNRA(1909)	GNA11(2767)	CHRM2(1129)	GNG2(54331)	GNB5(10681)	PSD(5662)	GLRA2(2742)	GPR108(56927)	LRSAM1(90678)	RP4-691N24.1(22981)	ZNF646(9726)	MDFI(4188)	C6orf165(154313)	UBXD5(91544)	RND2(8153)	MEOX2(4223)	
19	EMP3(2014)	P2RX7(5027)	ACTB(60)	ANAPC2(29882)	UBE2C(11065)	ENO2(2026)	HK1(3098)	VDAC2(7417)	RPS3A(6189)	TOE1(114034)	CA12(771)	ATP5C1(509)	PJA1(64219)	ZNF440(126070)	MDFI(4188)	C6orf165(154313)	UBXD5(91544)	RND2(8153)	MEOX2(4223)	
19	EPHB4(2050)	EFNB2(1948)	EPHA4(2043)	EFNA3(1944)	PRSS23(11098)	PHF23(79142)	LRSAM1(90678)	TNFRSF10C(8794)	FAM101B(359845)	PPP1R16A(84988)	CXorf26(51260)	STRN4(29888)	WNT7A(7476)	FZD9(8326)	MDFI(4188)	C6orf165(154313)	UBXD5(91544)	RND2(8153)	MEOX2(4223)	
19	KLF10(7071)	GM632(57473)	VPS35(55737)	VPS29(51699)	UnKnown(162952)	PSD(5662)	GLRA2(2742)	GPR108(56927)	FXYD6(53826)	SLC35E1(79939)	ABCF3(55324)	C4orf14(84273)	MPP3(4356)	SF3B3(23450)	MGC3731(79159)	FLJ20551(54977)	ZNF435(80345)	ZNF446(55663)	ZNF232(7775)	
20	EDN2(1907)	KEL(3792)	EDN3(1908)	EDNRA(1909)	GNA11(2767)	CHRM2(1129)	GNG2(54331)	GNB5(10681)	PSD(5662)	RAB40C(57799)	TOE1(114034)	RPS3A(6189)	VDAC2(7417)	HK1(3098)	ENO2(2026)	UBE2C(11065)	ANAPC2(29882)	ACTB(60)	P2RX7(5027)	EMP3(2014)
20	EDN2(1907)	KEL(3792)	EDN3(1908)	EDNRA(1909)	GNA11(2767)	CHRM2(1129)	GNG2(54331)	GNB5(10681)	PSD(5662)	GLRA2(2742)	GPR108(56927)	LRSAM1(90678)	RP4-691N24.1(22981)	SPERT(220082)	KIAA1712(80817)	RNF8(9025)	UBE2E2(7325)	RNF19(25897)	SUFU(51684)	ZNF219(51222)			
20	EMP3(2014)	P2RX7(5027)	ACTB(60)	ANAPC2(29882)	UBE2C(11065)	ENO2(2026)	HK1(3098)	VDAC2(7417)	RPS3A(6189)	C11orf49(79096)	ARHGEF15(22899)	EPHA4(2043)	EFNA3(1944)	PRSS23(11098)	PHF23(79142)	LRSAM1(90678)	GPR108(56927)	FXYD6(53826)	TLE1(7088)	IL6ST(3572)			
20	PPYR1(5540)	PPP1R15A(23645)	GM632(57473)	VPS35(55737)	VPS29(51699)	UnKnown(162952)	PSD(5662)	GNB5(10681)	GNG7(2788)	GNB1(2782)	CACNA1A(773)	CACNB4(785)	TBL3(10607)	APPBP2(10513)	PCSK5(5125)	PMCH(5367)	PCSK6(5046)	RCN3(57333)	SUFU(51684)	ZNF219(51222)			
21	CD28(940)	IL12A(3592)	EBI3(10148)	MDFI(4188)	ZNF646(9726)	RP4-691N24.1(22981)	LRSAM1(90678)	GPR108(56927)	GLRA2(2742)	PSD(5662)	RAB40C(57799)	TOE1(114034)	RPS3A(6189)	SOD2(6648)	MGC3731(79159)	FLJ20551(54977)	EMG1(10436)	CTSE(1510)	EDN3(1908)	KEL(3792)	EDN2(1907)		
21	CD28(940)	IL12A(3592)	EBI3(10148)	MDFI(4188)	ZNF646(9726)	RP4-691N24.1(22981)	LRSAM1(90678)	GPR108(56927)	GLRA2(2742)	PSD(5662)	RAB40C(57799)	TOE1(114034)	RPS3A(6189)	VDAC2(7417)	HK1(3098)	ENO2(2026)	UBE2C(11065)	ANAPC2(29882)	ACTB(60)	P2RX7(5027)	EMP3(2014)		
21	EMP3(2014)	P2RX7(5027)	ACTB(60)	ANAPC2(29882)	UBE2C(11065)	ENO2(2026)	HK1(3098)	VDAC2(7417)	RPS3A(6189)	TOE1(114034)	CA12(771)	ATP5C1(509)	PJA1(64219)	KIF22(3835)	SIAH1(6477)	UBE2D1(7321)	UBOX5(22888)	UBE2E2(7325)	RNF19(25897)	SUFU(51684)	ZNF219(51222)		
21	RFXANK(8625)	HDAC4(9759)	MEGF10(84466)	CEP57(9702)	RAP80(51720)	NR6A1(2649)	GNB5(10681)	GNG7(2788)	MPP3(4356)	C4orf14(84273)	ABCF3(55324)	TOE1(114034)	RPS3A(6189)	VDAC2(7417)	HK1(3098)	ENO2(2026)	UBE2C(11065)	ANAPC2(29882)	ACTB(60)	P2RX7(5027)	EMP3(2014)		
21	TFEC(22797)	MITF(4286)	OTX2(5015)	ATXN1(6310)	LRSAM1(90678)	GPR108(56927)	GLRA2(2742)	PSD(5662)	GNB5(10681)	GNG7(2788)	GNB1(2782)	CACNA1A(773)	CACNB4(785)	TBL3(10607)	APPBP2(10513)	PCSK5(5125)	PMCH(5367)	PCSK6(5046)	RCN3(57333)	SUFU(51684)	ZNF219(51222)		
21	ZNF219(51222)	SUFU(51684)	RCN3(57333)	PCSK6(5046)	PMCH(5367)	PCSK5(5125)	REN(5972)	KCTD15(79047)	ENSA(2029)	ENO2(2026)	HK1(3098)	VDAC2(7417)	RPS3A(6189)	TOE1(114034)	RAB40C(57799)	PSD(5662)	GLRA2(2742)	GPR108(56927)	FXYD6(53826)	TLE1(7088)	IL6ST(3572)		
22	CD28(940)	IL12A(3592)	EBI3(10148)	MDFI(4188)	ZNF646(9726)	RP4-691N24.1(22981)	LRSAM1(90678)	GPR108(56927)	GLRA2(2742)	PSD(5662)	RAB40C(57799)	TOE1(114034)	RPS3A(6189)	SOD2(6648)	MGC3731(79159)	FLJ20551(54977)	EMG1(10436)	ANXA3(306)	UBR1(197131)	ARL3(403)	TLE1(7088)	IL6ST(3572)	
22	CKB(1152)	C13orf21(387923)	EWSR1(2130)	KEL(3792)	EDN3(1908)	CTSE(1510)	EMG1(10436)	FLJ20551(54977)	MGC3731(79159)	SOD2(6648)	RPS3A(6189)	C11orf49(79096)	ARHGEF15(22899)	EPHA4(2043)	NGEF(25791)	ATP5C1(509)	GDPD2(54857)	C10orf4(118924)	VPS29(51699)	VPS35(55737)	GM632(57473)	KLF10(7071)	
22	EMP3(2014)	P2RX7(5027)	ACTB(60)	ANAPC2(29882)	UBE2C(11065)	ENO2(2026)	HK1(3098)	VDAC2(7417)	RPS3A(6189)	C11orf49(79096)	ARHGEF15(22899)	EPHA4(2043)	EFNA3(1944)	PRSS23(11098)	PHF23(79142)	LRSAM1(90678)	TNFRSF10C(8794)	FAM101B(359845)	PPP1R16A(84988)	DDX27(55661)	GM632(57473)	KLF10(7071)	
22	RFXANK(8625)	HDAC4(9759)	MEGF10(84466)	SART3(9733)	PRPF3(9129)	LOC84661(84661)	CHMP2B(25978)	ATP5C1(509)	PJA1(64219)	KIF22(3835)	SIAH1(6477)	UBE2D1(7321)	UBOX5(22888)	UBE2E2(7325)	RNF19(25897)	UBE2L6(9246)	ARIH1(25820)	EIF4E2(9470)	EIF4ENIF1(56478)	SMAD3(4088)	EPAS1(2034)	ARNTL2(56938)	
22	SPOCK3(50859)	SPOCK2(9806)	PLXNB3(5365)	PARC(23113)	UBE2E2(7325)	RNF8(9025)	KIAA1712(80817)	SPERT(220082)	RP4-691N24.1(22981)	LRSAM1(90678)	GPR108(56927)	GLRA2(2742)	PSD(5662)	RAB40C(57799)	TOE1(114034)	RPS3A(6189)	SOD2(6648)	MGC3731(79159)	FLJ20551(54977)	ZNF435(80345)	ZNF446(55663)	ZNF232(7775)	
23	ADH5(128)	CHD3(1107)	PAICS(10606)	CEP76(79959)	MAGEA11(4110)	CDKN2B(1030)	MDS025(60492)	C11orf59(55004)	ABCF3(55324)	TOE1(114034)	RPS3A(6189)	VDAC2(7417)	HK1(3098)	ENO2(2026)	NDUFS7(374291)	ND1(4535)	TST(7263)	PRSS1(5644)	SERPINB13(5275)	PRTN3(5657)	SMAD3(4088)	EPAS1(2034)	ARNTL2(56938)
23	CKB(1152)	C13orf21(387923)	EWSR1(2130)	KEL(3792)	EDN3(1908)	CTSE(1510)	EMG1(10436)	FLJ20551(54977)	MGC3731(79159)	SOD2(6648)	RPS3A(6189)	C11orf49(79096)	ARHGEF15(22899)	EPHA4(2043)	NGEF(25791)	ATP5C1(509)	GDPD2(54857)	C10orf4(118924)	VPS29(51699)	VPS35(55737)	GM632(57473)	PPP1R15A(23645)	PPYR1(5540)
23	EPHB4(2050)	EFNB2(1948)	EPHA4(2043)	ARHGEF15(22899)	C11orf49(79096)	RPS3A(6189)	SOD2(6648)	MGC3731(79159)	FLJ20551(54977)	EMG1(10436)	CTSE(1510)	EDN3(1908)	EDNRA(1909)	GNA11(2767)	CHRM2(1129)	GNG2(54331)	GNB5(10681)	PSD(5662)	UnKnown(162952)	VPS29(51699)	VPS35(55737)	GM632(57473)	KLF10(7071)				
23	RFXANK(8625)	HDAC4(9759)	MEGF10(84466)	SART3(9733)	PRPF3(9129)	LOC84661(84661)	CHMP2B(25978)	ATP5C1(509)	PJA1(64219)	KIF22(3835)	SIAH1(6477)	UBE2D1(7321)	UBOX5(22888)	UBE2E2(7325)	RNF19(25897)	UBE2L6(9246)	ARIH1(25820)	EIF4E2(9470)	EIF4ENIF1(56478)	ATXN1(6310)	OTX2(5015)	MITF(4286)	TFEC(22797)				
24	PPYR1(5540)	PPP1R15A(23645)	GM632(57473)	VPS35(55737)	VPS29(51699)	UnKnown(162952)	PSD(5662)	GNB5(10681)	GNG7(2788)	GNB1(2782)	CACNA1A(773)	CACNB4(785)	TBL3(10607)	APPBP2(10513)	PCSK5(5125)	REN(5972)	KCTD15(79047)	ENSA(2029)	ENO2(2026)	UBE2C(11065)	ANAPC2(29882)	ACTB(60)	P2RX7(5027)	EMP3(2014)			
24	SPOCK3(50859)	SPOCK2(9806)	PLXNB3(5365)	PARC(23113)	UBE2E2(7325)	RNF8(9025)	KIAA1712(80817)	SPERT(220082)	RP4-691N24.1(22981)	LRSAM1(90678)	GPR108(56927)	GLRA2(2742)	PSD(5662)	RAB40C(57799)	TOE1(114034)	RPS3A(6189)	SOD2(6648)	MGC3731(79159)	FLJ20551(54977)	EMG1(10436)	CTSE(1510)	EDN3(1908)	KEL(3792)	EDN2(1907)			
24	SPOCK3(50859)	SPOCK2(9806)	PLXNB3(5365)	PARC(23113)	UBE2E2(7325)	RNF8(9025)	KIAA1712(80817)	SPERT(220082)	RP4-691N24.1(22981)	LRSAM1(90678)	GPR108(56927)	GLRA2(2742)	PSD(5662)	RAB40C(57799)	TOE1(114034)	RPS3A(6189)	VDAC2(7417)	HK1(3098)	ENO2(2026)	UBE2C(11065)	ANAPC2(29882)	ACTB(60)	P2RX7(5027)	EMP3(2014)			
25	MEOX2(4223)	RND2(8153)	UBXD5(91544)	C6orf165(154313)	MDFI(4188)	RP13-297E16.1(8227)	RP4-691N24.1(22981)	TSPYL4(23270)	CELSR3(1951)	ZNF291(49855)	MEGF10(84466)	RANBP10(57610)	CACHD1(57685)	RAI17(57178)	CNTNAP2(26047)	MACF1(23499)	GOLGA4(2803)	ARL3(403)	UBR1(197131)	ANXA3(306)	EMG1(10436)	FLJ20551(54977)	ZNF435(80345)	ZNF446(55663)	ZNF232(7775)		
25	RFXANK(8625)	HDAC4(9759)	MEGF10(84466)	CEP57(9702)	RAP80(51720)	NR6A1(2649)	GNB5(10681)	GNG7(2788)	MPP3(4356)	C4orf14(84273)	ABCF3(55324)	TOE1(114034)	RPS3A(6189)	VDAC2(7417)	HK1(3098)	ENO2(2026)	ENSA(2029)	KCTD15(79047)	REN(5972)	PCSK5(5125)	PMCH(5367)	PCSK6(5046)	RCN3(57333)	SUFU(51684)	ZNF219(51222)		
26	CKB(1152)	C13orf21(387923)	EWSR1(2130)	KEL(3792)	EDN3(1908)	CTSE(1510)	EMG1(10436)	FLJ20551(54977)	MGC3731(79159)	SOD2(6648)	RPS3A(6189)	C11orf49(79096)	ARHGEF15(22899)	EPHA4(2043)	NGEF(25791)	ATP5C1(509)	PJA1(64219)	KIF22(3835)	SIAH1(6477)	UBE2D1(7321)	UBOX5(22888)	UBE2E2(7325)	PARC(23113)	PLXNB3(5365)	SPOCK2(9806)	SPOCK3(50859)	
27	EPHB4(2050)	EFNB2(1948)	EPHA4(2043)	ARHGEF15(22899)	C11orf49(79096)	RPS3A(6189)	SOD2(6648)	MGC3731(79159)	FLJ20551(54977)	EMG1(10436)	CTSE(1510)	EDN3(1908)	EDNRA(1909)	GNA11(2767)	CHRM2(1129)	GNG2(54331)	GNB1(2782)	CACNA1A(773)	CACNB4(785)	TBL3(10607)	APPBP2(10513)	PCSK5(5125)	PMCH(5367)	PCSK6(5046)	RCN3(57333)	SUFU(51684)	ZNF219(51222)
27	PPYR1(5540)	PPP1R15A(23645)	GM632(57473)	VPS35(55737)	VPS29(51699)	C10orf4(118924)	GDPD2(54857)	ATP5C1(509)	CHMP2B(25978)	LOC84661(84661)	PRPF3(9129)	SART3(9733)	MEGF10(84466)	RANBP10(57610)	CACHD1(57685)	RAI17(57178)	CNTNAP2(26047)	MACF1(23499)	GOLGA4(2803)	ARL3(403)	UBR1(197131)	ANXA3(306)	EMG1(10436)	CTSE(1510)	EDN3(1908)	KEL(3792)	EDN2(1907)
27	PPYR1(5540)	PPP1R15A(23645)	GM632(57473)	VPS35(55737)	VPS29(51699)	C10orf4(118924)	GDPD2(54857)	ATP5C1(509)	CHMP2B(25978)	LOC84661(84661)	PRPF3(9129)	SART3(9733)	MEGF10(84466)	RANBP10(57610)	CACHD1(57685)	RAI17(57178)	CNTNAP2(26047)	MACF1(23499)	GOLGA4(2803)	ARL3(403)	UBR1(197131)	ANXA3(306)	EMG1(10436)	FLJ20551(54977)	ZNF435(80345)	ZNF446(55663)	ZNF232(7775)
